# Supplementary material for: Modeling Olfactory Bulb Evolution through Primate Phylogeny
Source: PLoS One. 2014 Nov 26;9(11):e113904. doi: 10.1371/journal.pone.0113904 (PMC4245229; doi:10.1371/journal.pone.0113904)
Supplement: File S2 — Supporting information. DNA sequence accession numbers and concatenated alignments. (ZIP) [file pone.0113904.s002.zip]

Archive with 6 entries (6 files):
- Afroinsectivora_accessions.xlsx
- Afroinsectivora_concatenated.alignments.fasta
- Eulipotyphla_accessions.xlsx
- Eulipotyphla_concatenated.alignments.fasta
- Scandentia_accessions.xlsx
- Scandentia_concatenated.alignments.fasta
