# Supplementary material for: Modeling Olfactory Bulb Evolution through Primate Phylogeny
Source: PLoS One. 2014 Nov 26;9(11):e113904. doi: 10.1371/journal.pone.0113904 (PMC4245229; doi:10.1371/journal.pone.0113904)
Supplement: File S2 — Supporting information. DNA sequence accession numbers and concatenated alignments. (ZIP) [file pone.0113904.s002.zip › Afroinsectivora_accessions.xlsx]

## Sheet: Afroinsectivora_accessions
Gene	Species	GI accession	Begin	End
12S	Chrysochloris asiatica	32402539	71	1023
12S	Echinops telfairi	34582602	66	1022
12S	Elephantulus fuscipes	160870845	1	862
12S	Micropotamogale lamottei	19401340	1	947
12S	Orycteropus afer	5835764	68	1023
12S	Rhynchocyon cirnei	160870842	1	851
12S	Tenrec ecaudatus	19401335	1	960
ND2	Chrysochloris asiatica	32402539	3891	4934
ND2	Echinops telfairi	34582602	3879	4920
ND2	Orycteropus afer	5835764	3905	4948
ND2	Oryzorictes hova	84380932	1	523
ADRAB2	Chrysochloris asiatica	347666485	1	1169
ADRAB2	Echinops telfairi	3451554	1	1153
ADRAB2	Hemicentetes semispinosus	84993377	1	1149
ADRAB2	Limnogale mergulus	84993385	1	1143
ADRAB2	Micropotamogale lamottei	11191767	1	1156
ADRAB2	Oryzorictes hova	84993395	1	1149
ADRAB2	Setifer setosus	84993401	1	1149
ADRAB2	Tenrec ecaudatus	11191769	1	1156
BDNF	Chrysochloris asiatica	347452866	1	555
BDNF	Echinops telfairi	410465874	1	558
BDNF	Limnogale mergulus	374115277	1	738
BDNF	Microgale talazaci	68305047	1	526
BDNF	Micropotamogale lamottei	374115275	1	735
BDNF	Tenrec ecaudatus	68305044	1	423
BMI1	Chrysochloris asiatica	347451816	1	263
BMI1	Echinops telfairi	12699673	1	317
BMI1	Microgale talazaci	67579428	1	392
BMI1	Tenrec ecaudatus	67579430	1	277
BRCA1	Chrysochloris asiatica	347667094	1	2744
BRCA1	Echinops telfairi	13195224	1	2708
BRCA1	Micropotamogale lamottei	23928368	1	2647
BRCA1	Tenrec ecaudatus	13195226	1	2746
CREM	Echinops telfairi	12699869	1	401
CREM	Microgale talazaci	42794798	1	458
CREM	Tenrec ecaudatus	42794802	1	450
GHR	Chrysochloris asiatica	347667918	1	903
GHR	Chrysochloris stuhlmanni	291065587	1	883
GHR	Echinops telfairi	21645702	1	850
GHR	Hemicentetes semispinosus	77864484	1	846
GHR	Limnogale mergulus	77864486	1	855
GHR	Microgale talazaci	21645694	1	853
GHR	Micropotamogale lamottei	77864488	1	782
GHR	Potamogale velox	77864490	1	754
GHR	Setifer setosus	77864492	1	852
GHR	Tenrec ecaudatus	21645704	1	850
PLCB4	Chrysochloris asiatica	347452358	1	330
PLCB4	Echinops telfairi	12699979	1	305
PLCB4	Microgale talazaci	42794807	1	321
RAG1	Chrysochloris asiatica	347453313	1	693
RAG1	Echinops telfairi	375280149	1	1528
RAG1	Limnogale mergulus	375280147	1	1528
RAG1	Micropotamogale lamottei	375280145	1	1520
VWF	Chrysochloris asiatica	347668482	1	1238
VWF	Echinops telfairi	3452359	1	1227
VWF	Hemicentetes semispinosus	84993433	1	1246
VWF	Limnogale mergulus	84993439	1	1239
VWF	Micropotamogale lamottei	19401337	1	973
VWF	Oryzorictes hova	84993441	1	1245
VWF	Setifer setosus	84993443	1	1246
VWF	Tenrec ecaudatus	19401332	1	1231
