# Supplementary material for: Modeling Olfactory Bulb Evolution through Primate Phylogeny
Source: PLoS One. 2014 Nov 26;9(11):e113904. doi: 10.1371/journal.pone.0113904 (PMC4245229; doi:10.1371/journal.pone.0113904)
Supplement: File S2 — Supporting information. DNA sequence accession numbers and concatenated alignments. (ZIP) [file pone.0113904.s002.zip › Afroinsectivora_concatenated.alignments.fasta]

>Elephantulus.fuscipes
----------------------------------------------CATGCAAGCATCCGCCGTCCAGTGAGT-ATGCCCTTTCACTCGCTC----------AATCCAAAGGAGCTGGTATCAAGCACACAACAATGTAGCTCAAAACG-CTTACCCAGCCACGCCCCCACGGGA-AACAGCAGTGATTAACCTTTAGCAATAAACGAAAGTTTAACTAAGCTATACTAACCCCAGGGTTGGTCAATTTCGTGCCAGCCACCGCGGTCACACGATTAACCCAAATAAATGACTAACCGGCGTAAAGAGTGGTTTAGATCACCCCCTCCCCAA---TAAAGCTAAAA-CTCACCTGAGTTGTAAAAAACTCCAGTTG-ACACAAAATAGA-CTACGAAAGTGGCTTTAACATATCTGAACACACAATAGCTAAGACCCAAACTGGGATTAGATACCCCACTATGCTTAGCCCTAAACCTCAACAGTTAAATCAACAAAAC-TGCTCGCCAGAACACTACGAGCCACAGCTTAAAACTCAAAGGACCTGGCGGTGCTTCATATCCCTCTAGAGGAGCCTGTTCTGTAATCGATAAACCCCGATCAACCTCACCACCTCTTGCTAAATCAGTCTATATACCGCCATCTTCAGCAAACCCTTAAAAGG-AACAATAGTAAGCTTAAACGCA-CT-CGCAAAAACGTTAGGTCAAGGTGTAACCAATGTGATGGGGCATAATGGGCTACATTTTCT-ACAT-AAGAACAAT-------TACGGACTCGCGCA-TGAAACTG-CTAGACAAAGGAGGATTTAGAAGTAAGTTAAGAATAAAGAGCTTGACTGAATCT-GGCCATGAAGCACGCACACACCGCCCGTCACCCTCCTCAA-----------------------------------------------------GAGGAGACAAGTCGTAACAAGGTAAGCATACTGGAAAGTGTGCTTGGAATA--------------------------------------------------------------------------------------------------------------------------------------------------------------------------------------------------------------------------------------------------------------------------------------------------------------------------------------------------------------------------------------------------------------------------------------------------------------------------------------------------------------------------------------------------------------------------------------------------------------------------------------------------------------------------------------------------------------------------------------------------------------------------------------------------------------------------------------------------------------------------------------------------------------------------------------------------------------------------------------------------------------------------------------------------------------------------------------------------------------------------------------------------------------------------------------------------------------------------------------------------------------------------------------------------------------------------------------------------------------------------------------------------------------------------------------------------------------------------------------------------------------------------------------------------------------------------------------------------------------------------------------------------------------------------------------------------------------------------------------------------------------------------------------------------------------------------------------------------------------------------------------------------------------------------------------------------------------------------------------------------------------------------------------------------------------------------------------------------------------------------------------------------------------------------------------------------------------------------------------------------------------------------------------------------------------------------------------------------------------------------------------------------------------------------------------------------------------------------------------------------------------------------------------------------------------------------------------------------------------------------------------------------------------------------------------------------------------------------------------------------------------------------------------------------------------------------------------------------------------------------------------------------------------------------------------------------------------------------------------------------------------------------------------------------------------------------------------------------------------------------------------------------------------------------------------------------------------------------------------------------------------------------------------------------------------------------------------------------------------------------------------------------------------------------------------------------------------------------------------------------------------------------------------------------------------------------------------------------------------------------------------------------------------------------------------------------------------------------------------------------------------------------------------------------------------------------------------------------------------------------------------------------------------------------------------------------------------------------------------------------------------------------------------------------------------------------------------------------------------------------------------------------------------------------------------------------------------------------------------------------------------------------------------------------------------------------------------------------------------------------------------------------------------------------------------------------------------------------------------------------------------------------------------------------------------------------------------------------------------------------------------------------------------------------------------------------------------------------------------------------------------------------------------------------------------------------------------------------------------------------------------------------------------------------------------------------------------------------------------------------------------------------------------------------------------------------------------------------------------------------------------------------------------------------------------------------------------------------------------------------------------------------------------------------------------------------------------------------------------------------------------------------------------------------------------------------------------------------------------------------------------------------------------------------------------------------------------------------------------------------------------------------------------------------------------------------------------------------------------------------------------------------------------------------------------------------------------------------------------------------------------------------------------------------------------------------------------------------------------------------------------------------------------------------------------------------------------------------------------------------------------------------------------------------------------------------------------------------------------------------------------------------------------------------------------------------------------------------------------------------------------------------------------------------------------------------------------------------------------------------------------------------------------------------------------------------------------------------------------------------------------------------------------------------------------------------------------------------------------------------------------------------------------------------------------------------------------------------------------------------------------------------------------------------------------------------------------------------------------------------------------------------------------------------------------------------------------------------------------------------------------------------------------------------------------------------------------------------------------------------------------------------------------------------------------------------------------------------------------------------------------------------------------------------------------------------------------------------------------------------------------------------------------------------------------------------------------------------------------------------------------------------------------------------------------------------------------------------------------------------------------------------------------------------------------------------------------------------------------------------------------------------------------------------------------------------------------------------------------------------------------------------------------------------------------------------------------------------------------------------------------------------------------------------------------------------------------------------------------------------------------------------------------------------------------------------------------------------------------------------------------------------------------------------------------------------------------------------------------------------------------------------------------------------------------------------------------------------------------------------------------------------------------------------------------------------------------------------------------------------------------------------------------------------------------------------------------------------------------------------------------------------------------------------------------------------------------------------------------------------------------------------------------------------------------------------------------------------------------------------------------------------------------------------------------------------------------------------------------------------------------------------------------------------------------------------------------------------------------------------------------------------------------------------------------------------------------------------------------------------------------------------------------------------------------------------------------------------------------------------------------------------------------------------------------------------------------------------------------------------------------------------------------------------------------------------------------------------------------------------------------------------------------------------------------------------------------------------------------------------------------------------------------------------------------------------------------------------------------------------------------------------------------------------------------------------------------------------------------------------------------------------------------------------------------------------------------------------------------------------------------------------------------------------------------------------------------------------------------------------------------------------------------------------------------------------------------------------------------------------------------------------------------------------------------------------------------------------------------------------------------------------------------------------------------------------------------------------------------------------------------------------------------------------------------------------------------------------------------------------------------------------------------------------------------------------------------------------------------------------------------------------------
>Rhynchocyon.cirnei
----------------------------------------------CATGCAAGTATCCGCTAGCCAGTGAA--ATGCCCTTTTACTCACTCTACCTTTAACGATCATAAGGAGCTGGCATCAAGCACACAAC--TGTAGCTCAAAACGCCTTGCTTAGCCACACCCCCACGGGA-TACAGCAGTAATAAAAATTTAGCTATGAACGAAAGTTTGACTAAGCTATACTGA--TGAGGGTTGGTCAATCTCGTGCCAGCCACCGCGGTCATACGATTAACCCAAGTTAATAAGACT-CGGCGTAAAGTGTGGTTAAG-------------------TAAAGTAAAC----------TAGTGTAAAA------------ACAAGAAATACA-CAACGAAAGTGGCTTTAACAAATCAGAACACACAATAGCTAAAACCCAAACGGGGATTAAATACCCCACTATGCTTAGCCCTAAACCTAGATAATT---ATAACAAAGC-TRCTCGCCAGARMACTACGAGCMAMAGCTTAAAACTCAAAGGACYTGGCGGTGCTTCATATCCCCCTAGAGGAGCCTGTTCTGTAATCGATAAACCCCGATCAACCTCACCACCTCTTGCTAATCCAGTCTATATACCGCCATCTTCAGCAAACCCTTTAAAGG--ATCAAAGTAAGCTTAATTATA-GTTGATAAAAACGTTAGGTCAAGGTGTAACTTATATGATGGAAACTAATGGGCTACATTACCT-TTTA-AAGAGCATT-------AACGAACACCCTTA-TGAAAT---ACAGTTAAAGGAGGATTTACCAGTAAGCCAAGAATAGAGAGCTTGGCTGAATCA-GGCCATGAAGCACGCACACACCGCCCGTCACCCTCCTCAA----------------ATGTTATCTGA----AC--------ATAAATATATTAGAGGAGACAAGTCGTAACAAGGTAAGCATACTGGAAAGTGTGCTTGGATTA--------------------------------------------------------------------------------------------------------------------------------------------------------------------------------------------------------------------------------------------------------------------------------------------------------------------------------------------------------------------------------------------------------------------------------------------------------------------------------------------------------------------------------------------------------------------------------------------------------------------------------------------------------------------------------------------------------------------------------------------------------------------------------------------------------------------------------------------------------------------------------------------------------------------------------------------------------------------------------------------------------------------------------------------------------------------------------------------------------------------------------------------------------------------------------------------------------------------------------------------------------------------------------------------------------------------------------------------------------------------------------------------------------------------------------------------------------------------------------------------------------------------------------------------------------------------------------------------------------------------------------------------------------------------------------------------------------------------------------------------------------------------------------------------------------------------------------------------------------------------------------------------------------------------------------------------------------------------------------------------------------------------------------------------------------------------------------------------------------------------------------------------------------------------------------------------------------------------------------------------------------------------------------------------------------------------------------------------------------------------------------------------------------------------------------------------------------------------------------------------------------------------------------------------------------------------------------------------------------------------------------------------------------------------------------------------------------------------------------------------------------------------------------------------------------------------------------------------------------------------------------------------------------------------------------------------------------------------------------------------------------------------------------------------------------------------------------------------------------------------------------------------------------------------------------------------------------------------------------------------------------------------------------------------------------------------------------------------------------------------------------------------------------------------------------------------------------------------------------------------------------------------------------------------------------------------------------------------------------------------------------------------------------------------------------------------------------------------------------------------------------------------------------------------------------------------------------------------------------------------------------------------------------------------------------------------------------------------------------------------------------------------------------------------------------------------------------------------------------------------------------------------------------------------------------------------------------------------------------------------------------------------------------------------------------------------------------------------------------------------------------------------------------------------------------------------------------------------------------------------------------------------------------------------------------------------------------------------------------------------------------------------------------------------------------------------------------------------------------------------------------------------------------------------------------------------------------------------------------------------------------------------------------------------------------------------------------------------------------------------------------------------------------------------------------------------------------------------------------------------------------------------------------------------------------------------------------------------------------------------------------------------------------------------------------------------------------------------------------------------------------------------------------------------------------------------------------------------------------------------------------------------------------------------------------------------------------------------------------------------------------------------------------------------------------------------------------------------------------------------------------------------------------------------------------------------------------------------------------------------------------------------------------------------------------------------------------------------------------------------------------------------------------------------------------------------------------------------------------------------------------------------------------------------------------------------------------------------------------------------------------------------------------------------------------------------------------------------------------------------------------------------------------------------------------------------------------------------------------------------------------------------------------------------------------------------------------------------------------------------------------------------------------------------------------------------------------------------------------------------------------------------------------------------------------------------------------------------------------------------------------------------------------------------------------------------------------------------------------------------------------------------------------------------------------------------------------------------------------------------------------------------------------------------------------------------------------------------------------------------------------------------------------------------------------------------------------------------------------------------------------------------------------------------------------------------------------------------------------------------------------------------------------------------------------------------------------------------------------------------------------------------------------------------------------------------------------------------------------------------------------------------------------------------------------------------------------------------------------------------------------------------------------------------------------------------------------------------------------------------------------------------------------------------------------------------------------------------------------------------------------------------------------------------------------------------------------------------------------------------------------------------------------------------------------------------------------------------------------------------------------------------------------------------------------------------------------------------------------------------------------------------------------------------------------------------------------------------------------------------------------------------------------------------------------------------------------------------------------------------------------------------------------------------------------------------------------------------------------------------------------------------------------------------------------------------------------------------------------------------------------------------------------------------------------------------------------------------------------------------------------------------------------------------------------------------------------------------------------------------------------------------------------------------------------------------------------------------------------------------------------------------------------------------------------------------------------------------------------------------------------------------------------------------------------------------------------------------------------------------------------------------------------------------------------------------------------------------------------------------------------------------------------------------------------------------------------------------------------------------------------------------------------------------------------------------------------------------------------------------------------------------------------------------------------------------------------------------------------------------------------------------------------------------------------------------------------------------------------------------------------------------------------------------------------------------------------------------------------------------------------------------------------------------------------------------------------------------------------------------------------------------------------------------------------------------------------------------------------------------------------------------------------------------------------------------------------------------------------------------------------------------------------------------------------------------------------------------------------------------------------------------------------------------------------------------------------------------------------------------------------------------------------------------------------------------------------------------------------------------------------------------------------
>Echinops.telfairi
TAAAGGTTTGGTTCTAGCCTTTTTATTAGTTCTTAATAAAATTATACATGCAAGTATCCACCCCCCAGTGAAA-ATGCCCTTAAACTTACTT--------ATAATTAAGAGGAGCAGGTATCAAGCACACT-TAATGTAGCTCACAACACCTTGCTAAGCCACA-CCTCACGGGA-CACAGCAGTAATAAAAATTAAGCAATTAACGGAAGTTTGACTTAGTTATATTAT--TTAAAGTCGGTCAACTTCGTGCCAGCCACCGCGGTCATACGAAGGACTTGAACTAATAAATAC-CGGCGTAAAGCGTGATTAAGATCT----TTAAGCAA---TAAAACTAAAA-CTATTCTATGCCGTAAAAAGCCAGAGAAT-ACTTATAATAAA-TAACGAAGGTAATTTTATAACTTCTGAACCCACGATAGCTAAGAAACAAACTGGGATTAGATACCCCACTATGCTTAGCCTTAAACCTAGATAGTC--TACAACAAGACATATCCGCCAGAGAACTACTAGCAA-AGCTAAAAACTTAAAGAACTTGGCGGTGCTTCACACCCACCTAGAGGAGCCTGTTATGTAATTGATACACCCCACTAAACCCTACCACCACTTGCTAAGTCAGTCTATATACCGCCATCCTCAGCAAACCCC-AAAAGG-CATATCAGTAAGCATAATGATA-AGACATAAAAACGTTAGGTCAAGGTGTAACCCATGTGGTGGAACCTAATGGGCTACATTTTCT-AGCATTAGAAAACC----CTCAACGAAAGTACTAA-TGAAATTTCAGTACTAAAGGAGGATTTAGTAGTAAACTGAGAATAGAGTGCTCAGTTGAAACT-GGCCATGAAGCGCGCACACACCGCCCGTCACCCTCCTTAATTTACATATTATAAGTAACCTCCATAA----ACAGCTACTTATACACCCCATAAAGGAGACAAGTCGTAACAAGGTAAGCATACTGGAAAGTGTGCTTGGAAAACCTATTAACCCATTAGCTTCCATTATTATGTCTAGTACTCTAATTTCAGGCACTCTAATTACTTTAATCAGCTCTCACTGACTTATAGCATGAATAGGTCTTGAAATGAATATATTTGCTATTATTCCTATGATCATAAAAAATAACTCCCCCCGAGCAATTGAAGCCGCAATAAAATATTTCCTTATTCAAGCATCCGCCTCCATACTACTACTTATAGCAGCCTCCCTAAATTTTATATATTCAGGCCAATGAACGTTAACAGAAATAAATGTCTCAATAGCATCCCTAATTATATTAATTGCTATACTGATAAAATTAGGTATGGCACCATTTCACTTCTGAGTCCCAGAAGTTACTCAAGGTACTGTTTTA--TTGACCAGCCTCATTATTTTAACTTGACAAAAGCTAGCCCCTCTAGCTATTCTTTTCCAAATCACCCCCTCAATTAATGTAAATATTATTCTTACAACAGCTATCCTATCAATTCTAATTGGAGGCTGGGGCGGCCTAAACCAAACCCAACTACGAAAAATTATAGCGTACTCCTCAATTGCTCACATGGGCTGAATAGCTGCCGTAATAATTTATAATCCCACCCTAATATTACTTAACCTATTATTATACTTAATCTTCACATTTTCAGCATTCACCATCTTAATTAAATGCTCTTCAACCTCAACTTCTATACTAACAATAACCTGAAATTCCTACCCATTAATAGTCTCTATCCTATTAATTATTCTCTTATCAATGGGAGGGTTACCTCCATTAACAGGTTTCGTACCTAAATGACTAATTATCTATGAACTGATTAAAAATACTAACATTGCCATAACACTAACAATATCTATCCTAGCCCTCTTGAATCTCTTCTTTTATTTACGCTTAATTTATGCATCCTCACTCACCTTGTTCCCAACAAGTAGTAATCTAAAATTCAAATGGAAAATCAATACCCCAAACAAAATATATT----TTTTACCAACAATAGTCTCAATTTCATTACTTTTCCTTCCTGTCTCCCCAATAATTCTTATACTAAGTT--GGCCATCGCGGCGGTCACCACCTTCCTCATCCTCTTCACCGTCTTCGGCAATGCCCTGGTCATCTTGGCGGTGCTGACTAGCCGCTCGCTGCGGGCCCCGCAGAACTTGTTCCTGGTNTCGTTGGCCGCCGCGGACATCCTGGTGGCCACGCTCATCATNCCTTTCTCGCTGGCCAACGAGCTGCTGGGCTACTGGTACTTCTGGCACACGTGGTGCGAGGTGTACCTGGCGCTGGANGTGCTTTTNTGTACCTCGTCCATCGTGCACCTGTGCGCCATCAGCCTGGACCGCTACTGGGCCGTGAGCCGCGCGCTGGAGTACAACTCCAAGCGCACGCCGCGGCGCATCAANGGTATCATCCTCACCGTGTGGCTCATCGCCGCAGCCATCTCGCTGCCGCCCCTCATTTACAAGGGCGACCAGGGCCCCCAGCCCCACGGGCGCCCCCAGTGCCGGCTCAACCAGGAAGCCTGGTACATCCTCTCCTCTAGCATTGGCTCCTTCTTCGCACCCTGTCTCATCATGATCCTCGTCTACCTGCGCATCTACCTGATCGCCAAGCGCAGAAACC---GNCGGGGGCCCAGGGCCCAGGGCGCCTCCAAGGGTGGGGC---TTCCAAGCAGCCCCATCCCCTTGCTGGAGGGGCT------TCAACCAAGCCGCCAACCCTGACCTCTTCCCTGGCTGTTGCTGGAGAGGTCAATGGACACTCTAAGCCCACCGGGCAGGAGGGCAAGACCCCAGAAGATCTTGGGGTGGTGACATTGCCACCCAACTGGCCTGCCCTTCCCAACTCAGGCCAGGGCCAGAAGGAGGGTGTCTGTGGGATATCTCCAGA---GGANGCCGAAGAGGAGGAAGAGGGTGGGCCTGAGGCACTGCCAGCCTCCCCTGCCTCCNCCGGCAGCCCCCAGCTGCAGCAGCCCCAGGGCACTCGGGTACTGGTTACCTTACGTGGCCAGGTGGTCCTGAGCAGGGGTCTNGGTGCTGCAAGCGGCCAATGGTGGCGTCGCAGGACCCAGTTGACCCGGGAGAAGCGGTTCACCTTTGTGCTGGCNGTGGTCATTGGCGTCTTNGTCCTCTGCTGGTTCCCCTTCTTCTTNAGCTACAGCCTGGGTGCCATCTGCCCCCAACACTGCACGGTGNCCCACGGCCTCTTC----------------------------------------------------------TACTTCGGTTGCATGACGGCTGCCCCCATGAAAGAAGCAAACATCCGAGGACACGGCAGCATGGCCTCCTACCCAGGTGTGCGGACCCATGGGACTCTGGAGAGCATGAATGGGCCGAAGGCCGGCGCCAGAGGCCTGCCTTCCTTGGCTGACACTTTCGAACATGTGATAGAGGAGCTGCTGGATGAGGACCAGAAAGTTCGGCCCAGCGAAGAAAACACTAAGGACGCGGACATGCACACGTTCAGGGTGATGCTCAGTAGTCAAGTGCCTTTGAAGCCCCATCTTCTCTTTCTGCTGGAGGAATACAAAAATTACTTGGATGCTGCAAACATGTCTATGAGGGTCCGGCGCCACTCTGACCCAGCCCGCCGCGGGGAGCTGAGCGTGTGTGACAGTATTAGTGAGTGGGTAACGGCGGCCGATAAAAAGACTGCAGTGGACATGTCGGGCGGTACAGTCACAGTCCTTGAAAAAGTCCCTGTCTCGAAAGGCCAGCTGAAGCAGTACTTCTACGAGACCAAGTGCAATCCCATGGGTTACACAAAAGAGGGCTGC---------------------------------------------------------------------------------------------------------------------------------------------------------------------------------------------TACATTACATTCTCCTTAATTGTTCTTGTTATTATGCTGTTTTGTGAACCTGTAGAAACCAAGTGCTTTTTATCTTGAAATTCAACAAAACAGAAAGAATACACATAGAATAATGCATTCTATGTAGCCATGTCACTGTGAATAACAATTTCTTGCATATTTAGCCATTTTGATTTCTATGTTTCATTTTTCCTTCTTTGTTGCTGCGTGCAAAACCGATCAAAGGAAAAGTAAACTTCAGTTTTACAATCTGTATACCTGAAAGCGGGTATTACCGTTTATTTTACTGACTTGTTTAAATGATTCGCTTTTGTAAG--------------------------------------------------------------ATGTGGAACAAATACGCTTGCCAACTCATTACAGCGTGAGAACTACAGTTTATTACTCACTAAAGACAGACTGAATGTAGAAAAGGCTGGATTCTGTAATGAAAGCAAACAGCCCGGCTTAGCAAGGAGCCAACATAACAGATGGGCTGAAAGTAAGGAGACATGTAATGACAAGCCGACTCCTAGCACAGAGAAAAAGGTAGATAAGAATGCTGACCCCGTGCATGGGAGAAAAGGAGTGCCTAAGCAGAAACCTCCGTGCCATGGAAGTCCTAGAAAGAGCCACGATGTGCCTTGGAAAACACGGAAGAGTAGCATTTGGAAAGTCAATGAGTGGTTTTCCAAAAGCGATGGCCTGGGTGACTCGCATGATGAGCGGCCTGAATCAGATGCAGACGTCGCTGGGGCCTTCGAAGTTCCAGATGAAGCACGCGAATCTTCTAGTTCACCAGAGAAAACAGACTTGATGGTCAGTGATCCTCATGTTCCTTTACTGCCTAAAAGTGAAATAGTCCTTTCCAAACCAGTAGAAAGTAACATCGAAGACAAAATATTTGGGAAAACGTATCGGAGGAAGTCAAGTCTCCTTAACTCGAGCCATGTAACCGAAGATCTAATGGTAGGAGCTGCTGCTGCTGTAGCACCTCCGATAGCGCAAGAGCACCTTCTTACCAGTAAATTAAAACGC---AGAAGATCATCCGTCCTCCACCCTGAGGACTTTATCAAGAAAGCAGATTTGGCAGTTGT------------TGAAAAGATCAACCAGGGAACTGACCAAACACGGCCGAAGGGTCAAGTGGAGCATACTCCCGATGGTGGTCACGGGCATGGAACAAAAGGCGGGAATTGTGTTCAGAAGG---AGAGTGCTGACCTGGCAGAATCATCGGCCAAAGAATCTGCCTTTCGAACTGTAGCTGAGCCTTTGAGCAGTAGGAAAAGCGGTATGGAACTGGAACCGACTGTGTTCAATGCAAAAGCAC---ANAAGAACAGGCTGAGGAGGAAGCCCTCTGCCAGGCACATCCACCCCCTGGAAC---TAGTCAACAGACAGCCAAGCCCGACGAGGCACACAGAACTGCAAATCAGTAGCTGGCCTAGCAGTGAAGAGCTAAAGAAAGAAGAATCTGAGCCAAAGCCAGTCAGACGGAGCCGGAACTTACAGCTCACGAAAGACCAAGAAATGGCCATCGGAGCCAAGAAGAATGACAAACCAAATGAAGAAAGGGGCAAAAAACACGCCCCTGACACTTTCCCAGAACGAAATTTAACAGACACAACTGACCTAATTACTACCTGTTCGTTTTCTGGTAATCTTCAAGCATCTGTCTGTCCTAGCCTTCCAGGGGCAAACCTGAAAGAGAAACTGGGAACAGTGCAGGTGTCTAATGGTACCAGAGACCCCAAAGGTGAGGTGTTGGGTAGAGCAAGGGGCCTGCAAACCGCAAGATCTGTTGAGAGTACCAGTGTTTCACTGATACCTGATGCTGATGATGGCCCTCAGGGTACCATCTCAATCATGGAAGCAGGCAACCGAGGGGAGGCACAAACAGCACCAGGTGAATGTGCAAGGCAGTGTGCAGCAACTGAAAACCCCAACAGGAGTGTCCAGGGTCTTTCCAAAGACACTAGAAATAACAGGGAGGGCTCTGAGGATCTCTTGACACACGACGTTAACCACCTTCAAGAGACATGCACAGAAATGGAAGAGAGTGAACTTGATATTCAATCCTTACAGAATACATTCAAAGTCTCAAAGCGTCAGTCATTTGCTCTGTCTTCAAATCCAGAAAAGGAGTGTGCCTCGCTCGGTGCCCGCCC---------------------TCCAAACATTGCTCTTGAGTGTGG---GGAAGAAGGGACTGAGGAGAACAAAGAGTCTGCAGTTCGACCTGTGCAGGCAGTTCCTGCAACTGTGGGCGGTGCTGGAGGTAGTCCAACAGAGCAACAGCCACGTGATTATACCAAAAGTCACCTTCAAGGAGTGTCCAGGCTTGGTCAGGCAGCTCCATTCAGAGGCAGTGAATCTGACCCCAGTACCTCAGTTGAACATGGGATTGTGCAGACCTCGGAGCNTGCCCCACCACTCGCTCCCATCAGGTCATCTGTTAACAGTGAACGTAAG---------------GAAAGACTGGAGGATCATGCAGAATCACTTGAAAGAGCCTCAGAAAACGAGAGTATCATTCCAAGTACAGTGAGCACAATTAGCCAAAATACCCCGAGAGAAAATGCTTTCAAAGGAACCAGCTCAAG---------------------CAGTCTTAATGAAGTAGGTTCTAGCAGCGAAAACATTCAAGCAGAGCTAGCTAGGAACAGAGAACCTAAATTGGATGCTGTGCTCAGGTTGGGTCTTGTGCAACCTGAAGTCTGTA---AGGAAAGTCTTCCTATGAGGAAATGTAAGCATTCTGAAGTAAAAAGGCAAAAAGGCAATGGAGGACTAGTTCCAGCTGTTCATCCAGATTTCTCTCGCTATCTAATGTCACATAACCCAGAGCAGCCTATGGAGGACA---ATGATCCTCAGATTTGTTCTGAGACACCTGAAGACCTGTTAGATGACAGTGAAATAAATAAAAACAGCCACTTGGTTCAAAGTGACATTAGGGAAAGATCTGCTGTTTTTAGCAAAGATAACCAGAGAAGAGATTTCAGAAGGAGCCCTGGGCCTACATCCCATTTAGGTTTGTCTTGGGGTCACCCNAGAGGTGCTGAAGAGTTAGAGTCCTTAG------------------------------------------GATCTTTATTGCCATAAAGCAGAGTAACTGCCTTTGGCTTGAACCTTGTTGACTATGAACTCTAATCAAGGCAGGAGATGCAGTGATTCTACTAATTGCCATGTGGACTTGTGGAAGGGACACTTGTGACCCCTGAGAATCCAGTTTGGCTTAGTGTTTGAATTGAATGGAATTGGGAGTGTTGTTCCAAGATTTGGAATGCAACCGTGATCACCCTTA-----CTGCCCGTACGCCGGTCTGTCTGTCCAGAGCATGCACAATATGTTTTGTTTGCCCTTTTTGCTTCTAC----TTTTTTTCAGGGAAGCTGCAAAAGAGTGTCGACGTCGAAAGAAAGAATATGTAAAATGTCTGGAGAGCCGAGTTGCAGTGCTGGAAGTTCAGAACAAGAAGCTTATAGAGGAGC--------------------------------------------------------------------------------TGAATTTATTGAGCTAGACATTGATGACCCTGATGAAAAGACTGAAGGATCAGACACAGACAGGCTTCTAACCATTGACCTGCAAAAATCACTTAACCTCCTTGGGGCAAAGGATGATGATTCTGGACGTACCAGTTGTTGTGAACCTGACATTCTTGACACTGAGTTTAATGCCAGTGACATGTGTGATGGTACCTCAGAAGTGGCTCAGACACAAAGGTTGAAAGGGGAAGTAGATCTCTTGTGCCTTGACCAGAAGAATCAAATTAGCTTACTGTCTCTAGACACTGCCTCTGCTACACAGCAGCCTAGTGCCACCTTAGTAGATGAAAGTAAACCAAGTCCACTTCT---TGGTGGATCTGAGTCAGCTCCTCAAGCGTCCCATTCTCAGCTAAGTAATCTGAGTTCACTGGCAAACATCGACTTTTATGCACAGGTAAGCGAGATTACACCAGCAGGGAGTGTGGTCCTTTCTCCGGGCCAAAAACTTAAAGCAGGGATGTCCCAGTGTGACATGCATCCTGAAGTGGTCTCACCTGGCCAAGCCAACTTCATCATGGACAACGCCTACTTCTGTGAGGCAGATGCCAAAAAGTGCATTGCCATGGCCCCTCATGTCCAGGTGGAGTCGCATGGGGAGCCGAGCTTTAACCAGGAAGACAGTTACATCACCACAGAAAGCCTTACCACTACTGCTGTGAGGTCTGGGCCAGCAGAAGGAGCCCCGAGCTCCGAGATGCCTGTCCCAGACTATACCTCCATCCATATAGTCCAGTCTCCACAGGGCCTAGTCCTCAACGCAACTGCCTTGCCCTTGCCTGACAAAGAGTTTTTCACATCTTGTGGCTAT--GGACCGCAGACCAGCCACAGTGGTGTGAGGCTCCAAAGCGCAAACTGAGGGCGCAAAGCTACCCGGCGTCAAAGCATCCC-CCTGAACG-GCTCGGCGCAAATTCCAGGGGGA-------AAAAGCAGTTCCCAAAAAAATGTGTTTTCTTTCTGTCTAGCCAAGATATTCCCCGAAAGTGTAGAGACTCGGGACGACGTAAAGACTTCTGTTTAACATCTTGAGTAT-------------------------------TACAAACCCACCAAAGTGTAATATTCTAATAAGGCAGAGTTGAACTATTGGTAATACAACTTAAACATGTTTGCTGTAAAAAACCA---AGCCATCACAGGGAGGCAGATTTTTCAGCCACTGCATGCCCTTCGGAATGCCGAGAAGGCCCTTCTGCCAGGCTACCACCCCTTCGAGTGGCAGCCACCTTTGCAGAACGTGTCTTCCAGCACGGACGTCGGCATTATTGATGGGCTGTCCGGCCTGTCCTTCTCTGTGGACGATTACCCGGTGGACACGATCGCCAAGAGGTTCCGCTACGACTCCGCGTTGGTGTCTGCTCTGATGGACATGGAAGAAGACCTCTTGGAAGGCATGAAATCCCAAGACCTTGACGACTACCTGAACGGCCCCTTCATCGTGGTGGTGAAGGAGTCTTGTGATGGCATGGGCGACGTGAGCGAGAAACACGGGAGCGGGCCGGCAGTTCCGGAGAAGGCGGTTCGGTTTTCGTTCACCATCATGAACATTACGTTAGCGCAGGGCGCGCGGAACGTGAGGGTGTTCGAGGAAGCCAAGCCCAACTCCGAGCTGTGTTGCAAGCCCTTGTGCCTCATGCTGGCCGACGAGTCCGACCACGAGACGCTGACCGCCATCCTGAGCCCGCTCATTGCCGAGCGGGAGGCCATGAAGAGCAGCGCCTTGATGCTCGAGATGGGTGGCATCCGCAGGACCTTCAAGTTCATCTTTCGGGGCACTGGCTACGACGAAAAACTCGTCCGGGAGGTGGAAGGCCTCGAAGCTTCTGGCTCGGTCTACATTTGTACCCTGTGTGATGCCACCCGCCTGGAGGCCTCCCAGAACCTCGTGCTGCACTCCATCACGCGCAGCCACGCCGAGAACCTGGAGCGCTACGAGGTCTGGCGTTCCAATCCCTACCACGAGTCCGCGGAGGAGCTGCGGGATCGCGTGAAAGGGGTCTCCGCCAAACCGTTCATCGAGACCGTGCCCTCCATCGACGCCCTCCATTGCGACATCGGCAACGCCGCCGAGTTCTACAAGATTTTCCAGCTGGAGATCGGCGAGGTGTACAAGAACCCCGACGCTTCCAAAGAAGAGCGGAAACGCTGGCAGGCCACCCTGGACAAGCATCTCCGCAAGAAGATGAAGCTGAAGCCCATCATGAGAATGAACGGCAACTTCGCCCGCAAGCTCATGACCCGCGAGACGGTGGACGCCGTGTGTGAGCTGATCCCCTCCGAGGAGAGGCACGAGGCCCTGCGGGAGCTGATGGATCTCTACCTGCAGATGAAGCCCGTGTGGCGGTCCTCATGCCCCGCGCAGGAGTGCCCGGAGGCGCTGTGCCAGTACAGTTTCAACTCGCAGCGCTTTGCCGAGCTCCTCTCCACCAAGTTCAAGTATCGCTACGAGGGCAAGATCACCAACTATTTTCACAAAACTCTGGCCCACGTCCCCGAAATTATCGAGAGGGATGGCTCCATCGGGGCGTGGGCAAGCGAAGGTAACGAGTCCGGGAACAAACTGTTCCGACGTTTTCGGAAAATGAATGCCCGGCAGTCCAAGTGCTACGAGCTGGAAGACGTCCTGAAGCACCATTGGCTGTACACCTCCAAATTC----------GGAGGCCCCGGGCTGCCCCCCACAGAAGTTCCGGTCAGTGCCACCACGCCGTACGTGGAGGAGGATATCCCCGAGGTCCCCATGCACGACCTGTACTGCAGCAAGCTGCTCGACCTGGTCTTCCTGCTCGACGGCTCCTCCAAGCTGTCCGAGGCCGAGTTTGAGGTGCTGAAGGCCTTTGTGGTGGGCATGATGGAGCGGCTGCACATCTCCCAGAAACGCATCCGGGTGGCCCTGGTGGAGTACCATGACGGCTCACACTCTTACATCGAACTCAAGGACCGGAAGCGGCCCTCGGAGCTGCGGCGCATTGCGGGCCAGGTGAAGTACGCGGGCAGCCAGGTGGCTTCCACCACCGAGGTCCTGAAGTACACGCTGTTCCAGGTCTTCAGCAAGGTGGACCGCCCCGAAGCCTCCCGCGTGGTCCTGCTCCTGACAGCCAGCGAGGAGCCACCCCGGCTGGCCCGGAACTTGGCCCGCTATGCACAGGGCCTGAAGAAGAAGAAGGCCATCGTGATCCCAGTGGGCCTCGGGCCCCACGCCAGCCTCAAGCAGCTCCGCCTCATCGAGAAGCAGGCCCCCGAGAACAAGGCCTTCTTGCTCAGCAGCGTGGATGAGCTGGAGCAGAGGAGGGACGAGATTATCAACTACCTCTGCGACCTGGCACCCGAAGCCCCAGCCTCAACTCAGCCCCCCGACATGGCCCAAGTCACTGTGGGTCCTGGCCTTTCGAAGGACCCATCCCTGGGGCCCACGAGGAAGTCCCTGGCCCTGGATGTGGCATTTGTCCTGGAAGGCTCAGACAAGGTTGGCGAGGCCAGCTTCAACCGCTGCAGGGAGTTCATGGAGGAGGTGATCCGGCGGATGGACGTGGGCCAGGACAGCATCCACGTCACTGTGCTACAGTACTCGTACGTGGTCACGGTGGAGCACACCTTCCGTGAGGCACAGTCCAAGGCTGGCATCCTGCAGCGCGTGCGGGAGCTACGCTACCTGGGTGGCAACAGGACCAACACCGGGCTGGCCCTACAGTACCTCTCTGAGCACAGCTTCTCCTCCAGCCAGGGGGACCGTAAGCAGGCCCCCAACCTGGTCTACATGGTCACAGCCAACCCCGCCTCTGACGAGATCAAGCGGCTGCCTGGAGACATCCAGCTGGTGCCCATTGGAGTGGGGCCTCATGCCAGTGCGCAGGAGCTGGAGAAGATGNGCTGGCCCAACGCACCC---------
>Tenrec.ecaudatus
TAAAGGTTTGGTCCCAGCCTTTTTATTAGTTGATAGTAAATTTATACATGCAAGTATCTTCACCCCAGTGAAA-ATGCCCTTAAGTCCACCA---------AGAATAAAAGGAGCTGGTATCAAGTTCACTTT--TGTAGCTCATCACACCTTGCTAAGCCACACCCTCACGGGA-TACAGCAGTAACAAAAATTAAGCAATAAACGAAAGTTTGACTTAGTTATACTATATTTAGAGTTGGTTAACTTCGAGCCAGCCACCGCGGTCATACGAATGACTCAAACTAATAAATTT-CGGCGTAAAGCGTGATTAGGGTAA----AGAAAAAAAAATAAAATAAAAA-TATATCTATGCTGTAAAAAGCCTAAGAGAATAGTATTATTAA-CAACGAAAGTGATTTTATCATTTCTGAACTCACGATAGCTAAGAAACAAACTGGGATTAGATACCCCACTATGCTTAGTCATAAACTTAAACAATT--AATAACAAAAT-TGTCCGCCAGAGAACTACTAGCTAAAGCTAAAAACTTAAAGGACTTGGCGGTGCTTCATATCCACCTAGAGGAGCCTGTTGTATAATTGATAAACCCCACTATACCTTACCATTACTTGCCAAACCAGTCTATATACCGCCATCTTCAGCAAACCCTAAAAAGGTAAAAATAGTAAGCCAAATGATATTTACATAAAAACGTTAGGTCAAGGTGTAACTTATGTAATGGGAACTAATGGGCTACATTTTCTAATTATTAGAACACCCGATTTAAACGGATATTTTAA-TGAAATCTTAAAATTAAAGGAGGATTTAGCAGTAAACTAAGAATAGAGAGCTTAGTTGAATAA-GGCTATGAAGCGCGCACACACCGCCCGTCACCCTCCTCAA--------CCTACAAAAGTATACCTAA----ATTATTACTAATCAATTTA--AGAGGAGACAAGTCGTAACAAGGTAAGCATACTGGAAAGTGTGCTTGGAAGAATA------------------------------------------------------------------------------------------------------------------------------------------------------------------------------------------------------------------------------------------------------------------------------------------------------------------------------------------------------------------------------------------------------------------------------------------------------------------------------------------------------------------------------------------------------------------------------------------------------------------------------------------------------------------------------------------------------------------------------------------------------------------------------------------------------------------------------------------------------------------------------------------------------------------------------------------------------------------------------------------------------------------------------------------------------------------------------------------GGCCATCGCGGCGGTCACCACCTTCCTCATCCTCTTCACCGTCTTTGGCAATGCCCTGGTCATCTTGGCGGTGCTGACTAGTCGCTCGCTGCGGGCCCCGCAGAACCTGTTCCTGGTGTCGTTGGCCGCCGCGGACATCCTGGTGGCCACGCTCATCATCCCTTTCTCTCTGGCCAACGAGCTGCTGGGCTACTGGTACTTCTGGCACACGTGGTGCGAGGTGTACCTGGCACTGGATGTGCTTTTCTGTACCTCGTCCATCGTGCACCTGTGCGCCATCAGCCTGGACCGTTACTGGGCCGTGAGCCGTGCGCTCGAGTACAACTCCAAGCGCACGCCTCGGCGCATCAAGGGCATCATCCTCACCGTGTGGCTCATCGCTGCCGCCATCTCGCTGCCGCCCCTCATTTACAAGGGCGACCAGAGCCCCCAGCCCCAGGGGCGCCCCCAGTGCCAGCTCAACCAGGAGGCCTGGTACATCCTCTCCTCTAGCATCGGCTCTTTCTTCGCACCCTGCCTCATCATGATCCTCGTGTACCTGCGCATCTACCTGATCGCCAAGCGCAGCAACC---GCCGGGGGCCCAGGGCCAAGGGAGACTCCAAGGGCGGGGC---CTCCAAGCAGCCCCATCCCCTTGTCCGAGGGGCT------TCAACCAAGCCACCAACCCTGACCTCTTCCCTGGCTGTTGCTGGAGAGGCCAATGGACACTCTAAGGCTGCCGGGGAGGAGGGGAAGACCCTAGAAGATCCTGGGGCAGTGACATTGCCACCCAACTGGCCTGCCCTTCCCAACTCAGGCCAGGGCCAGAAGGAGGGTGTCTGTGAGACATCTCCAGAGGAGGATGCCGAAGAGGAGGAAGAGGGTGGACCCCAGGCTCTGCCAGCCTCCCCAGCCTCTGCCTGCAGTCCCCGCCTGCAGCAGCCCCAGGGCACTCGGGTACTGGCTACCTTACATGGCCAGGTGCTCCTGAGCAGGGGTCTGGGTGTTGCAAGCGGCCAGTGGTGGCGTCGCAGGACCCAGTTGACCCGGGAGAAGCGGTTCACCTTTGTGCTGGCTGTGGTCATCGGCGTCTTCGTCCTCTGCTGGTTCCCCTTCTTCTTCAGCTACAGCCTGGGTGCCATCTGCCCCCAACACTGCACGGTGCCCCACGGCCTCTTC----------------------------------------------------------------------------------------------------TCACGACGACGCGGTGGTATGGACTCCT--CCCATTGTGCGGACCCATGGGACTTTGGAAAGCATGACTGGGCCGAAGGCCGCT--CAAAGGCCTGCCTTCCTTGGCTGACACTTTCGAACATGTGATCGAGGAGCTGCTGGATGAGGACCAGAAAGCTCGGCCCAATGAAGAAAACGCGAAGGACGCGGACATGTACACGTCCAGGGTGATGCTCAGTAGTCAAGTGCCTTTGGAGCCCCCTCTGCTCTTCCTGCTGGAGGAATACAAAAATTACCTGGATGCCGCAAACATGTCGATGAGGGTCCGGCGCCACTCTGACCCTGCCCGCCGCGGGGAACTGAGCGTGTGTGACAGTATTAGTGAGTGGGTAACCGCGGCCGATAAAAAGACTGCAGTGGACATGT-GGGCGGGACAGTCACGGTCCT-------------------------------------------------------------------------------------------------------------------------------------------------------------------------------------------------------------------------------------------------------------------------------------------------------------------ATTATGCTGTTTTGTGAACCTGTAAAAAACAAGTGCTTTTTATCTTGAAATTCAACAGAACAGAAAGAATAAGCATAGAATAAAGCATTTTATGTAGCCATGTCACTGTGAATAACAATTTCTTGCATATTTAGACATTTTGATTTC--TGTTTCATTTTTCCTTCTTTGTTGCTGCGTGCAAAACCGATCAAAGG-AAAGTAAACTTCAGTTTTACAATCTGTATACCTGAAAGCGGGTATTACCGTTTATTTTACTGACTTGCTTAAAASCTTCCCTG---------------------------------------------------------------------ATGTGGCACACGTACGCTTGCCAGCTCGGCACAGCGCGAGGACTGCAGCTTATTACTCACCGAAGACAGACTGGATGGAGAAAAGGCTGGATTCTGCAAGGAAAGCAAACAGCCTGGCTTAGCAAGGAGCCAGCATAGCAGATGGGCTGAAAGTAGGGGAACGGGTAATGACAAGCCGACTCGTAACACAGAGGAAGAGGTAGTTGTGAGCGCTGACTCCGCGCATGGGAGGAAAGGAGTGTCTAAGCAGAAACCTCCGCGCCAGAAAAGGCCCAGAAAGAGCCATGATGTGCCTTGGAAAACACGGAAGAGCAGCATTTCGAAGGTTAACGAGTGGTTTTCCAAAAGCCACGGCCTGGGTGACTCTCGCGATGGGCGGCCTGAGTCAGGCGCAGACGTAGCTGTAGCCTTCGAAGTTCCAGACGAAGCATGTGAATCTTATAGTTCTCCAGAGAAAACAGACCTGATGGCCAGGGACCCTCCTATTCCCTTACTGCATAAAAGCGCAAGAGTCTTTTCCAAACCAGTAGAAAGTAACATCGAAGACAAAATATTTGGGAAAACGTATCGGAGGAAGTCAAGCCTCCTTAACTCGAGCCATGTAACTGAAGATCTGGTGCTAGGAGCTGCGGCTGCCGTAGCGCCTCCGGTAGCACAAGAGCAGCTTCTTACCAGTAAATTAAAGCGCAAGAGGAGATCCTTCGTCCTGCACCCTGAGGACTTCATCAAGAAAGCAGATTTGGCTGTCGTTCAAAAGACTCCTGAAACGATCCATCAGGGACCTGACCCAATGCAGCCGAAGGGGCCAGTGCAGAAGATTCCCGATGGTGGTCCCGGGCGAGGGACAAAAGGCGGGGATCGTGTTCCGAAGGAGAAGAGTGCTAACCTGGCAGAAACATCGGCCAAAGAATCTGCCTTTCGAACTGTAGCTGAACCTTTGAGCAGCCGGAAAAGCAGTATGGAACTGGAGTTGCCTGTGTTCAGTTCAAGAGCGC---AGAAGAACAGGCTGAGGAGGAAGCCCTCTGCCAGGCACATCCATCCGCTGGAAC---TAGTCAACAGACAACCAAGCCCGACTACGCACACGGAGCTGCAAATCAGCAGTTGGCCTAGCAGTGAGGAGCTAAAGAAAGAAGAATCCGAGCCAAAGCCAATCAGACGGAGCCGGCACTT------------AAAGCGGGAAA---------GAGCCAAGAAGAATGACAAGCCAAACGGAGAAAGGGGCAAAAAACACGCCCCTGACACATTCCCAGACCGAAAGTCAACAAGCACAACGGACTTAATTGCTAACTGTTCCGTTTCTGGCAGTCTTCATGGAGCTGTCTGTCCTGGCCTTCCAGGGGCAAAGCAAACAGAGAAACGGGGAGCAGTGCAGGTGTCTAATAGCGCCAGAGACCCCAAAGATGAGGTGTTGGGTAGAGCAAGGGGCCTGCAAACTGCAAGATCTGTTGAGAGCACCAGTTTTTCACTGATACCTGCTGCTGCTGACGGCACCCCGGGTGGCGTCTCAATAATGGAAGCAGGCAGCCGAGGACAGGCACAAACAGCACCAGATCCATGTGCAAGGCAGTGTACAGCAACGGACAACCCCAGCGAAAGTGCCCACGGTCTTTCCAGAGATACTAGAAACAGCACGGAGGGCTTTGCGGATCTATTGACACATGGCGTTCCCCACATCCAAGAGACATGCACAGAAATGGAAGAGAGTGAACTTGATATTCAGTCTCTACAGAATATGTTCAAAGTCTCCAAGCGTCAGTCATTTGCTCTCTCTTCAAATCCAGAAAAGGAGTGTGCCACACTCTGTGCCCATCCTAGCGCCTTCAGGAAACAGAATCCAAACGATGCTCTTGAGGGTGG---AGAAGAAGGGACTCGGGAGAACAAAGAGTCTACAATTAAGCCTGTGCGGGCAGTTCATACCACCGTGGGC------------------ACGGAGAAGCAGCCAAGTGATTACACCAACAGTAGCTTTCAAGGAGTTTCTAGGCGTGGTCAGGCATCTCAATTCAGAGCCAGTGAATCTGACCCCGGTACCTCAGTCGAACACGGAAGTTTGCAAACCACAGAGCATACCCCACCACTCTCTCCCATCAGATCCTCCCTTAAAAGTAAATGTAAGGAAAAGCTGTCAGAAGAAAGATTGGAGGATCAGGCAGAATCCCTTGAAAGAGCCTCGGGGAATGAGAGCATCATTCAAAGTACAGTGAGCACAATTAGCCAAAATACGCTTAGAGAAAATGCTTTTAAAGGAACCAGCTCAAG---------------------CAGTCTTAATGAAGTAGGTTCTAGCAGCGAAAACATTCAGGCAGAACTAGCTAGGAACAGAGAACCTAAATTGGATGCTGTGCTCAGACTAGGACTTGTGCAGCCTGAAGGCTGTAAGGAGGAAAGTCTTCCCCTAAGGAAATGCAAGCATCCTGAAGTAAGAAGGCAAAAAGGCAATGGAGGACTAGTTCCAGCTGTCAATCCGGATCTCTCCCGCTATCTAATGTCACGTAACCCGGAGCAACCGATGGAGAGCA---ACGGTTCTCAGATTTGCTCGGAGACACCTGAAGACCTGTTAGATGACAGTGAAATAAAAAATAACAGCTACTTTGTTCAAAGTGACGTTAAGGAAAGGTCTGCAGTTTTTGGCAAAGATAACCAGAGAAGAGATTTCAGAAGGAGCCCTGGGCCTACATCCCATTTAGGTTTGACTTGGGGTCACCCAAGGGGTGCGGAAGAATTAGAGTCCTTAGAAGAAAGCGAAGCCAGTGAG--AGGAACTCAAGGCCCTCAAAGATCTCTATTGCCATAAAGCAGAGTAACTGCCCTGGGCTTGAACCTTGTTGACTCTGAACTCTAATCAAGGCAGGAGATGCAGTGATTCTACTAATTGCCGTGTGGACTTGTGGAAGGGACACTTGTGACCCCTGAGAATCCAATTTGGCTTAGTGTTTGAATTGAATGGAATTGGGAGTGTTGTTCCAACCTTTGGAATGCCACCGTGATCACCCTTA-----CTGCCCGTACGCCGGTCTGTCTGTCCAGAGCATGCACAACATGTTTTGTTTGCCCTTTTTGCTTCTAC----TTTTTTTCAGGGAAGCTGCAAAAGAGTGTCGACGTCGAAAGAAAGAATATGTAAAATGTCTGGAGAGTCGAGTTGCAGTGCTGGAAGTTCAGAACAAGAAGCTTATAGAGGAGCTTGAAACCTTGAAAGACATTTGTCCTCCC---------------------------------------------------TGAGTTCATTGAACTAGACATTGATGACCCTGATGAAAAAACTGAAGGATCGGACACAGACAGGCTTCTAACCATTGACCTGCAAAAATCACTTAATCTCCTTGGGGCGAAGGATGACGATTCTGGACGTACCAGTTGTTATGAACCTGACATTCTGGACACTGAGTTTAATGCCAGTGACGTGTGTGATGGTACCTCAGAGGTGGCTCAGACACAAAGGTTAAAAGGGGAAGTAGATCTCTTGTGCCTTGACCAGAAGAATCAAAATAGCTTACTGTCTCTAGATGCTGCCTCTGCTACACAGCAGCCTAGTGCCACCTTAGTAGAGGAAAGCAAACCAAGACCACTTCC---TGGTGGATCTGAGTCAGCTCCTCAAGCTGCCCATTCTCAGCTAAGTAATCTGAGTTCACTGGCAAACATCGACTTTTATGCCCAGGTAAGCGAGATTACACCAGCAGGGAGTGTGGTCCTTTCCCCGGGCCAAAAACTTAAAACAGGAATGTCCCAGTGTGACATGCATCCTGAAGTGGTCTCACCTGGCCAAGCCAACTTCATCATGGACAGCGCCTACTTCTGTGAGGCAGATGCCAAAAAGTGCATTGCCGTGGCCCCTCATGTCCAGGTGGAGTCGCATGGGGAGCCGAGCTTTAACCAGGAAGACAGTTACATCACCACAGAAAGCCTTACCACTACTGCTGTGAGATCTGGGCCAGCAGAAGGAGCCCCGAGCTCCGAGATGCCTGTCCCAGACTATACCTCCATCCATATAGTCCAGTCTCCACAGGGCCTAGTCCTCAACGCAACTGCCTTGCCCTTGCCTGACAAAGAGTTTCTCACATCTTGTGGCTAT------------------------------------------------------------------------------------------------------------------------------------------------------------------------------------------------------------------------------------------------------------------------------------------------------------------------------------------------------------------------------------------------------------------------------------------------------------------------------------------------------------------------------------------------------------------------------------------------------------------------------------------------------------------------------------------------------------------------------------------------------------------------------------------------------------------------------------------------------------------------------------------------------------------------------------------------------------------------------------------------------------------------------------------------------------------------------------------------------------------------------------------------------------------------------------------------------------------------------------------------------------------------------------------------------------------------------------------------------------------------------------------------------------------------------------------------------------------------------------------------------------------------------------------------------------------------------------------------------------------------------------------------------------------------------------------------------------------------------------------------------------------------------------------------------------------------------------------------------------------------------------------------------------------------------------------------------------GCCAGGAGGCCCTGCACTGGCCCCCACAGCAGTTCCGGTCAGTGCCACCACGCCGTACGTGGAGGAGGAGATCCCCGAGGTCCCCCTGCACGACCTCTACTGCAGCAAGCTGCTCGACCTGGTCTTCCTGCTCGACGGCTCCTCCAAGCTGTCGGAGGCCGAGTTTGAGGTGCTGAAGGCCTTCGTGGTGGGCACCATGGAGCGACTGCACATCTCCCAAAAGCGCATCCGGGTGGCCCTGGTAGAGTACCATGACGGCTCACACTCTTACATCGAACTCAAGGACCGGAAGCGGCCCTCGGAGCTGCGGCGCATTGCGGGCCAGGTGAAGTACGCAGGCAGCCAGGTGGCTTCCACCAGCGAGGTCCTGAAGTACACGCTGTTCCAGGTCTTCAGCAAGGTCGACCGCCCGGAAGCCTCCCGAGTGGTCCTGCTCCTGACAGCCAGCGAGGAGCCCCCCCGGATGGCCCGGAACTTGGCCCGCTATGCTCAGGGCCTGAAGAAGAAGAAGGCCATCGTGATCCCAGTGGGCATCGGGCCCCACGCCAGCCTCAAGCAGCTCCGCCTCATCGAGAAGCAGGCCCCTGAGAACAAGGCCTTCATGCTCAGCAGCGTGGATGAGCTGGAGCAGAGGAGGGACGAGATTATCAACTACTTCTGTGACCTGGCACCCGAAGCCCCAGCCTCAACTCAGCCCCCCAAAATGGCCCAAGTCACTGTGGGTCCTAGCCTTTCGAAGGACCCATCCCTGGGGCCCGCGAGGAAGTCCATGGCCCTGGATGTGGCATTTGTCCTAGAAGGCTCAGACAAGGTTGGTGAGGCCAACTTCAACCGCAGCAGGGAGTTCATGGAGGAGGTGATCCGGCGGATGGACGTGGGCCAGGACAGCATCCATGTCACGGTGCTGCAGTACTCGTACGTGGTCACGGTGGAGCATGCCTTCAGCGAGGCACAGTCCAAGGCCAACATCCTGCAGCGTGTGCGGGAGCTACGCTACCAGGGTGGCAACAGGACTAACACTGGGCTGGCCCTACAGTACCTCTCTGAGCACAGCTTCTCCCCCAGCCAGGGGGACCGTGAGCAGGCCCCCAACCTGGTCTACATGGTCACAGCCAACCCCGCCTCTGACGAGATCAAGCGGCTGCCTGGAGACATCCAGCTGGTGCCCATTGGAGTGGGGCCTCATGCCAATTCGCAGGAGCTGGAGAAGATGGGCTGGCCCAACGCACCC---------
>Micropotamogale.lamottei
CAAAGGTTTGGTCCTGGCCTTTTTATTAATTATAGGTAAACTTATACATGCAAGTATCAGCACCCCAGTGAGA-ATGCCCTTGAAATCCTAC---------CGACCTAAAGGAGCAGGTATCAAGCACACTTAAACGTAGCTTAAAACGCCTTGCTAAGCCACACCCCCACGGGAGCACAGCAGTAATAAAAATTGAGCAATAAACGAAAGTTTGACTAAGTTATAC--ACGCTAGGGTCGGCCAATTTCGTGCCAGCCGCCGCGGTCATACGAATAACCCAAATTAATAATCTC-CGGCGTAAAGTGTGCTTAAGATAA----ATAAATAAA--TAAAACTGACT-TCTTCTTATGTTGTAAAAAACTCATAGAA-GCTAAGAACCCATTAACGAAGGTAACTTTATAAAGTCTGA-TGCACGATAGCTAAGAGACAAACTGGGATTAGATACCCCACTATGCTTAGCCTTAAACCAAGGTTTTT--ATAAACAAAAT-TACCCGCCAGAGGACTACTAGCAAAAGCTTAAAACTCAAAGGACTTGGCGGTGCTTCACACCCAACTAGAGGAGCCTGTTATATAATCGATAATCCACGATATACCTCACCACTACTAGCTACTACAGTCTATATACCGCCATCTTCAGCAAACCCTTAAAAGG-ATTAATAGTAAGCCTAATAATA-AAACATAAAAACGTTAGGTCAAGGTGTAACCTATGTAGTGGGTATAAATGGGCTACATTCTCT-ACCT-AAGAGAACC--------ACGGATACCTTTACTGAAAA---ATAGTTGAAGGAGGATTTAGCAGTAAATTAAGAACAGAGAGCTTAATTGAATTATGGCCATGAAGCACGCACACACCGCCCGTCACCCTCCTCAAAAAACAT------AATAACTAAACCAA----ATTTTAGTAAACGCATATGC-AGAGGAGATAAGTCGTAACAAGGTAAGTATACTGGAAAGTGTGCTTGGAAAACT-------------------------------------------------------------------------------------------------------------------------------------------------------------------------------------------------------------------------------------------------------------------------------------------------------------------------------------------------------------------------------------------------------------------------------------------------------------------------------------------------------------------------------------------------------------------------------------------------------------------------------------------------------------------------------------------------------------------------------------------------------------------------------------------------------------------------------------------------------------------------------------------------------------------------------------------------------------------------------------------------------------------------------------------------------------------------------------------GGCCATCGCGGCGGTCATCACTTTCCTCATCCTCTTCACCATCTTCGGTAACGCCCTGGTCATCTTGGCTGTGCTGACGAGCCGCTCTCTACGGGCTCCGCAGAACCTCTTTCTGGTGTCGCTGGCCGCCGCCGACATCCTGGTGGCCACGCTCATCATCCCTTTCTCGCTGGCCAACGAGCTGCTGGGCTACTGGTACTTCCGGCACACGTGGTGCGAGGTGTACCTGGCGCTGGACGTGCTCTTCTGCACCTCGTCCATCGTGCACCTGTGCGCCATCAGCCTGGACCGCTACTGGGCCGTGAGCCGGGCGCTCGAGTACAACTCCAAGCGCACCCCGCGGCGCATCAAGTGCCACATCCTCACCGTGTGGCTCATCGCAGCCGCCATCTCGCTGCCGCCCCTCATTTACAAGGGCGACCAGGGCCCTCAGCCCCACGGGCGCCCCCAGTGCAAGCTCAACCAGGAAGCCTGGTACATCCTCTCCTCCAGCATCGGCTCTTTCTTCGCTCCCTGCCTCATCATGATCCTGGTCTACCTGCGCATCTACTTGATCGCCAAACGCAGCAGCCGCTGCCGAGGGCCCGGGTCCAAGGGGACCTCCAGGGGTGGGGTGGGCTCCAAGCAGCCCCATCCCCTCGCTGCAGGGACT------TCCGCCAAGCCGTCGACCCTGACCTCTTCCCTGGCTGTTGCTGGAGAGGCCAACGGGCAATCTAAGCCCACTGGGGAGGAGGGTGAGACCCCCAAAGATCCTGTGGCCCCGACATTGCCACCCAACTGGGCTGCCCATCCCCACTCAGGCCTGGGCCAGAAGGAGGGCGGC------ACGTCTCCAGAGGAGGAAGCTGAAGAGGAGGAAGAGTGTGGACCCCAGGCTGTGCCAGCTTCCCCGGCCTCCGCTGGCAGTCCCCCTCTGCAGCAGCCACGGGGCTCTAGGGTGCTGGCTACCTTACGTGGCCAGGTGCTCCTGAGCAGGGGTCTGGGTGCTGCCGGGGGGCAGTGGTGGCGTCGGAGGACGCAGCTGACCCGGGAGAAGCGGTTCACCTTTGTGCTGGCTGTGGTCATCGGTGTCTTCGTCCTATGCTGGTTCCCCTTCTTCTTCAGCTACAGCCTGGGTGCCATCTGCCCCCAGCATTGCAAGGTCCCCCACGGCCTGTTC-------------------------------ATCCTTTTCCTTACTATGGTTATTTCATACTTCGGTTGCATGAAGGCTGCCCCAATGAAAGAAGCAAACATTCGAGGACACGGCGGCGTGG---CCTACCCAGCTGTGCGGACCCATGGGACTCTGGAGGGCATGAATGGGCCCAAGGCAGGCTCAAGAGGCCTGACGTCCTTGGCTGACACTTTTGAACACGTGATAGAAGAGCTGTTGGACGAGGACCAGAAAGCCCGGCCCAGTGAGGACAACAATAAGGACGCGGACATGTACACGTCCAGGGTGATGCTCAGTAGTCAAGTGCCTTTGGAGCCTCCTCTTCTCTTTCTGCTTGAGGAATACAAAAACTACCTGGATGCTGCGAACATGTCCATGAGGGTCCGGCGCCACTCCGATCCTGCCCGCCGCGGGGAGCTGAGCGTGTGTGACAGCATTAGTGAGTGGGTAACCGCGGCAGATAAAAAGACTGCAGTGGACATGTCGGGCGGGACAGTCACAGTCCTTGAAAAAGTCCCTGTCTCGAAAGGCCAGCTGAAGCAATACTTCTATGAGACCAAGTGCAATCCCATGGGTTACACAAAAGAGGGCTGCAGGGGCATAGACAAAAGGCATTGGAACTCCCAGTGCCGAACTACCCAGTCCTATGTGCGGGCTCTGACCATGGATAGCAAAAAGAGAATTGGCTGGCGGTTCATCAGGATAGACACCTCCTGTGTATGTACATTGACCATTAAAAAGGGAAGA-----------------------------------------------------------------------------------------------------------------------------------------------------------------------------------------------------------------------------------------------------------------------------------------------------------------------------------------------------------------------------------------------------------------------------------------------CATGCCAATTCATCAGAGCATGAAAACTACAGTTTATTACCCACTAAAGGCAGAATGAATGTAGAAAAGGCTGAATTCTGTAATAAAAGCAAACAGCCTGGCTTAGCAAGGAGCCAACAGAACAGATGGGTTGAAAGTAAGGAAACATGTAATGATAGGCAGGCTCTTAGCACAGAGAAAAAAGAGC---TGAATGATGATCTGTTGTATAGGAGAAGAAGAATGAATAAACAGAAACCTCTGGGCTATGAACGTCCTAGGAATAGCCAAGATGTTCCCTGGAAAACCCTGAAGAGTAGTATTTGGAAAGTGAAGGAGTGGTTTTCCAGAAGTGATGGACTGGATAATTCAAACAATGAGGGGTCTCCGTCCAATGCAGAAATATCTGGTGACTTAGAAGCTCTAAAGGAAGTACAGGGATATTCTAGTTCTTCAGTGAAACTAGACTTGATGCCCAGTGATCCTCATAGTTCTTTACTATGTGAAAGGGAAAGAGCCCTTCCAAAACCAGCACAAAGTAACATGGAAGATAAAATATTTGGGAAAACATATCGGAGGAAGTCAAGTCTCCTTAACTTGACACGTATAGCTGGAG------TGATAGGGTCT---GGTGCTGTGGAACCTCAGAAGGCTCAAGAGCATCTTCTTAACAATAAATTAAAACGCAAAAAGAGAAAATCAGGCCTCTACCCTGAGGACTTTATCAAGAAAACAGATTTGGCAGTTGATCAAAAGACTCCTGAAAAGATAAACCAGGAAAATGATCAAATGGAGCAGAA---TCAAGTGAGGGCTAGGGTTGAAGAAGGCCAAGAAGATGATTCAAGAGGCG---ATGGTGATCAGGAAGGGGAGACTGCTGACCTGGTTGCATCACTGGCAAGAGAAC---CCTTAAGAACTATAACTAAACCTGTAAGCAGCTGTAAACGCAATATGGGACAAGAACTGAATATGCAAAATCCAGAAGCCC---AGAAGAATAGGCTGAGCAGGAAGTCCTCTACC---------------CTTGAAC---TCGTCAATAGGCATCCAAATCTGACTACTTGTACAGAACTACAAATTGATAGTTGGACTAGCAGTAAAGATATTCAGAAAGAAGAATCTGAGCAAAAGCTAATCAGA---------AACTCACAACTCATGAAAGATCAAGAAACAGCACCTGGAGCCAAGAAGAATAACAAACCAAGCGAA---------------------------ACTTTCCCAGAGCTACATTTAAAAGACACAACTGGGTTTAGTAACAACTATTNAGTTTCTGGTAATCTTCAAGAAGCTGTCAATCCTAGCCTTCCAGAAGCAGGAGTAGAAGAGAAACAGGGAACAATACACCAGTCTAATCATACCAGATTCCCCAAAGATCAGGTGTTGAATGGAGAAAGGGGTTTGCACACTCCAAGATTGGTTAAGAGTACCAGTTTTTCAGTGATACCTAATACTGATTTGGACACTCA------------------GGAAGCTGACATCCATAAAAAGATCAAAAGAACAC------------GCAGTCAGTGTACAACAATTGAAAACTCCAATAAACTTGTCCTTGGTTGTTCTAAAGATCCTAGAAATAATGCAGAGGGTTTTGATGATCTCTTGAAACACAAAGTTAACCACTTTCAGGAGACATGCATGGAAATGGAAGACAGTGAACTTGATACTCAGTTTTTACAGACTACATTCAAACTTTCCAAGCGTCTGTCATTTGCTCTAATTTCAAATCCAGAAAAGGAGTGTGCAACGCTCTGTGCCTCCCCTAGATCCTTAAGGAAACAAAATCTAAA---------TGAGTATGGAGAAAAAAAAGAAACTCAGGGAAATAATGAATCTCAGATCCAACTTGTGCAGCCAGTCCATACAACTGTGGGCTGTCCTGGAGATGATCTGAAAGGGAAGCAACCAGGTGATTATACCAAAAGCAGCAATAAAGGAGTCTCTAAGCTTTGTCAGTCATCTCAATTCAAAGGCAGCAAATTTGAACTCAATACCTC---------------TTTGCCAACCTCGGATCACATGCCATCAAGTTCTCCCATCTGGTCATCTGTTAAAACTAAATGTAAGGAAACCCTGTCAGAAGAAAGATCAGAAGATCACACAGTATCACTGGAAAGAGCCATAGGAAATGAGAACCTCATTCAAAATACAGTGAGCACAAATAGCCAAAATTACCTTAGAGAAAATGTTTCTAGAGAAGCCAGCTCAGGCAGTATTAATGAACCAGGTTCCAGTATTAATGAAGTAGGTTCTAGCAGCGAAAACATTCAAGCAGAACTAGTTAGGACCAGAGGACCTAAATTGAATGCTGTGCTCCGATTAGGCCTGAGGCAACCTGAAATTTCTA---CAGAAGGTCTTCCTAAAAGTGAATGTAAACATCCTCAAATACAGAGGCAAGAAGGCAGTGAAGAACTTGCCCGCACTGTTAATCAGGACTTCTCTGCATGTCCGACTTCAGATAATTTGGAACGACCTCTGGAGAGTAACCACGCATCTCAGATTTGTTCTGAGACGCCCGATGACCTACTAGATGTTGATGAGAGNAAGGAAAATACTAGCTTTGCAGGAAGTGACATTAAGGACAGATCTGCTGTTTTCGGTAAAGATGACCAAAGAGGA---CTCAGAAGGAGCCCTAGCCTTTCACCCCATTTAGGTTTGACTCAGGGTCACCTACGAGGTGTTGAAGAATTTGAGTCCTCAGAAA------------------------------------------------------------------------------------------------------------------------------------------------------------------------------------------------------------------------------------------------------------------------------------------------------------------------------------------------------------------------------------------------------------------------------------------------------------------------------------------------------------------------------------------------------------------------------------------------------------------------GCACTGACCCTCAAAAATCATTTCATATCCTTGGGGCAAAGGATGATGATTCTGGACGTACCAGTTGCTATGAACCTGACATAATGGAGACTGATTTTAATGCCAGTGACCTGTGTGATGGTACCTCAGAGGTGGCTCAGCCACAAAGGTTGAAAGGGGAAGCTGATCTCTTGTGCCTTGACCAGAAGAATCAAAGTAGCTCACTGTCTGATGATGCTGCCTCTGCTGTGCAGCAGCCCCGGGTCACCCTAGCAGAGGCAAGCAAAGCAATACCACTTCTTAATGGTGGATCTCAGTTAGCTCACCAAGCTGCCCACACTGAACTAAGTAATCCAAGTTCACTGGCAAACATCGACTTTTATGCCCAGGTAAGCGACATTACACCAGCAGGGAATGTGGTCCTTTCCCCGGGCCAAAAACTTAAAGCAGGGATATTCCAGTGTGACATACGTCCAGAAGTGGTGTCACCCTGCCCAGCCAACTTCGTCATGGACAATGCCTACTTCGGTGAGGCAGATGCCAAAAAATGCATCGCCGTGGCCCCTCAAGTCCAGTTCAAATCACATGGGGAGCCAACTTTTAGCCAGGAAGGCAGTTACATCACCACGGAAAGCCTTACCACTACTGCTGTGAGGTCTGGGGCAGCACAAGGAGCACCGAGCTCCGATATGTCTGTCCCAGACTATACCTCCATCCATATTGTTCAGTCTCCACAGGGCCTCATCCTCAACGCAACTGCCTTGCCCTTGCCTGACAAAGAGTTTCTCACATCATGTGGCTAT--------------------------------------------------------------------------------------------------------------------------------------------------------------------------------------------------------------------------------------------------------------------------------------------------------------------------------------------------------------AGCCATCACCGGGAGGCAGATCTTCCAGCCTTTGCACGCCCTTCGGAACGCGGAGAAGATCCTTCTGCCAGGCTACCACCCCTTCGAGTGGCAGCCGCCTTTGAAGAACGTGTCTTCCAGCACCGACACTGGCATCATCGATGGACTGTCTGGGCTCCCCTCGTCCGTGGACGATTACCCCGTGGACACCATCGCAAAGAGGTTCCGCTACGACTCAGCACTGGTGTCTGCTTTGATGGACATGGAAGAAGATATCCTGGAAGGCATAAAGTCCCAAGGCCTTGAGGACTACCTGAACGGACCCTTCACCGTCGTGGTGAAGGAGTCTTGTGACGGAATGGGCGACGTGAGTGAGAAACACGGGAGTGGGCCCGCGGTTCCAGAAAAGGCGGTTCGTTTTTCATTCACGATCATGCATATTACTTTAGCCCGTGGCTCGCAGAGCGTGCGGGTGTTTGAGGAAGCGAAACCCAATTCGGAACTGTGTTGCAAGCCGCTGTGCCTCATGCTGGCCGACGAGTCTGACCACGAGACCCTGACGGCCATCCTGAGCCCCCTCATTGCGGAGAGGGAGGCCATGAAGAGCAGCGAACTGATGCTTGAGGTGGGAGGCATCCTCAGGACCTTCAAGTTCATCTTCAGGGGCACTGGCTATGATGAAAAACTCGTCCGGGAGGTGGAAGGCCTTGAAGCGTCCGGCTCGGTCTACATTTGCACCCTTTGTGATGCCACCCGCCTGGAGGCCTCTCAGAACCTTGTTCTCCACTCCATCACCAGGAGCCATGCCGAGAACCTGGAGCGCTACGAGGTCTGGCGTTCCAACCCCTACCACGAGTCGGTGGGAGAGCTGCGAGATCGGGTGAAAGGGGTCTCAGCCAAGCCTTTCATTGAGACCGTGCCTTCCATCGACGCGCTCCACTGCGACATTGGCAATGCAGCCGAGTTCTACAAGATTTTCCAGCTGGAGATAGGGGAGGCGTATAAGAACCCCAATGCTTCCAAAGAGGAGAGGAGGCGGTGGCAGGCCACCTTAGATAAACACCTCCGCAAGAAGATGAAGCTGAAGCCCATCATGAGGATGAACGGCAACTTTGCCAGGAGGCTCATGACCCAAGAGACCGTCGAGGCCGTGTGCGAGTTACTTTCCTCCGAGGAGAGGCATGAGGCTCTCCGGGAGCTGATGGGCCTCTACCTGAAGATGAAGCCCGTGTGGCGCTCGTCGTGCCCTGCTAAAGAGTGCCCAGAGGCTCTGTGCCAGTACAGTTTCAACTCACAGCGTTTTGCCGAGCTCCTCTCTACCAAGTTCAAGTATCGATACGAGGGCAAAATCACCAATTATTTTCACAAAACGCTCGCTCACGTCCCTGAAATTATCGAGAGGGATGGCTCCATTGGGGCATGGGCCAGTGAAGGGAACGAGTCTGGCAACAAGCTGTTCCGACGCTTTCGGAAAATGAATGCGCGGCAGTCCAAGTGCTACGAGATGGAAGACGTCCTGAAGCACCACTGGCTGTACACCT-----------------------------------------------------------------------------------------------------------------------------------------------------TGGCTCCTCCAAGCTATCGGAGGCCGAGTTCCAGGTGCTGAAGGCCTTTGTGGTGGGCATAATGGAAAGGCTGCACATCTCCCAGAAGCGGATCCGCGTGGCCCTGGTGGAGTACCACGACGGCTCGCACGCTTACATCGAGCTCAAGGACCGCAAGCGGCCGGCCGAGCTGCGGCGCATCGCTGGTCAGGTGAGGTACGCCGGCAGCCAGGTGGCGTCCACCAGCGAGGTCCTCAAGTACACGCTGTTCCAGGTCTTCAGCAAGATGGACCGCCCCCAAGCCTCCCGCATCGTCCTGCTCCTGACCGCCAGCGAGGAGCCCCCGCGGATGGTCCGGAACTTGGCCCGCTATGTGCAGGGTCTGAAGAAGAAGAAAGCCATTGTGATACCCGTGGGCATCGGGCCCCACGCCAGCCTCAAGCAGATCCGCCTCATCGAGAAGCAGGACCCCCAGAACAGGGCCTTTGTCTTAAGCAGCGTGCATGAGCTGGAGCAGAGCAGGGACGACATTATCAACTACCTCTGCGACCTGGCCCCGCAAGTCCCGGCCTCCACCCAGCCCCCCGACGTGGCCCAGGTCACCGTGGGCCCTGGCCTCTCGGAGGCCCCATCCCCGGGGCCCCCCAGGAAGTCCGCGGCCCTGGATGTGGCTTTTGTCCTGGAAGGGTCCGACCAGGTCGGCGAGGCCGGCTTCAACCGCAGCAGGGAGTTCATGGAGGAGGTGCTCCGGCGCATGGACGTGGGCCAGGACAGCATCCACGTCACCGTGCTGCAGTACTCATACGCCGTCACGGCCGAGCACACCTTCAGCCAGGCCCAGTCCAAGGCCCACGTGCTGCAGCGCGTGCGGGAGCTGCGCTACCAGGGCGGCAACAGGACCAACACCGGGCTGGCGCTGCAGTACCTCTCCGAACACAGCTTTTCCACGCGCCAGGGGGACCGCGAGCTGGCGCCCAACCTGGTCTACATGGTC------------------------------------------------------------------------------------------------------------------------------------
>Chrysochloris.asiatica
TAAAGGTTTGGTCCTGGCCTTTTTATTAGTTGATAGTAAAATTATACATGCAAGTCTCAGCAACCCTGTGAGA-ATACCCTTTAAATCTATA---------AGATCAAAAGGAGTGGATATCAAGCACGCCATTAGGCAGCTAATAACATCTTGCTAAGCCACACCCCCACGGGT-TACAGCAGTAACAAAAATTTAGCAATTAACGAAAGTTAGACTAAGTTATACTATTA-TAGGGTTGGTAAATTTCGTGCCAGCCACCGCGGTCATACGATTAACCCAAACTAATAAATAT-CGGCGTAAAGCGTGCTCATGGATA----AAAATTAATAATAAAGATAAAT-TACTTCTACACTGTAAAAAGTTATAGAATTACTGAAAATAAA-CTACGAAAGTGACTTTACTATGCCTTATAGCACGATAGCTAAGACACAAACTGGGATTAGATACCCCACTATGCTTAGCCCTAAACCTTAATAATT--TTAAACAAAAT-TATTCGCCAGAGAACTACTAGCAATAGCTTAAAACTTAAAGGACTTGGCGGTGCTTTATATCCACCTAGAGGAGCCTGTTATATAATCGATAAACCCCGATATACCTCACCACTACTTGCTAATTCAGTCTATATACCGCCATCTTCAGCAAACCCTTAAAAGG-TGAAATAGTAAGCTTAATAATT-TC-CATAAAAACGTTAGGTCAAGGTGTAGCCTATGTAGTGGAACTCAATGGGCTACATTTTCT-GACC-CAGAATATT------TTACGGATATTTTCA-TGAAATTG-AAAATTAAAGGAGGATTTAGTAGTAAACTAAGAATAGAGAGCTTAGTTGAATTA-GGCCATGAAGCACGTACACACCGCCCGTCACCCTCCTCAA-----GTATATAAATTATTTTAACCAT----ATTACCTTATAATAAACTACAAGAGGAGATAAGTCGTAACAAGGTAAGCATACTGGAAAGTGTGCTTGGAAAACC-ATTAACCCAATTATCTTCATTACTATTCTACTAACACTTATTTTAGGAACAGTAATCACTATAATCAGCTCCAACTGACTAATGGCCTGAATAGGACTAGAAATCAACATATTCGCCATTATCCCTTTAATTATTAAACAACACAACCCACGCTCAATTGAAGCCGCAACAAAATATTTCCTAACCCAAGCAACAGCCTCTATAATCTTACTACTAGCAGCCCTAATAAACTTCATATATTCAGGCCAATGAACCATTATAAACTTTACAAACTCCATACCCCCTTTCCTAGCACTAATAGCATTAACCATAAAACTAGGAATAGCCCCATTCCACTTCTGAGTCCCAGAAGTAACACAAGGCTCCCACCTTACCTCAGCAGC--AATTTTATTAACCTGACAAAAACTAGCTCCACTATCCATTCTTTACCAAATTTTCCCATCAATTAACCACAACCTACTCTTATATTCAGGAATCTTATCCATTATTTTAGGTGGCTGAGGGGGACTTAATCAAACCCAATTACGAAAAATCCTAGCCTACTCTTCAATCGCCCATATAGGCTGAATGGCAATCATCATCTCATACGAACCTTCCCTAATATTACTCAACCTAATTATCTATATCCTTATAACTCTATCTTCATTTATACTCCTAATTGGAAACTCTAACACTTCCACCGCTTCCCTAGCTATTATATCAAACAAAACACCACTAACAATAATTATACTAATAGGAGTATTACTATCACTAGGAGGCTTGCCTCCACTATCAGGATTCATACCAAAATGACTTATCATTCAAGAAATAACAAAAAACAACAGCATTATTCTACCACTTATCATAGCAATACTAGCATTACTCAACCTTTACTTCTATATACGACTAATCTATTCATCAGCCCTAACAATATTTCCCTCCAACAACAACATAAAAATAAAATGAAAATACACTAACTTATCATACTCAACTT----TATTACCAACTATATTTACCCTATCCATACTTTCATTGCCACTGACCCCTATAATAAATCTACTACTTTAG---------------------CTTCCTCATCCTCTTCACCATCTTTGGCAACGCTCTGGTCATTTTGGCTGTGCTGACCAGTCGCTCTTTGCGTGCCCCGCAGAACCTGTTTCTAGTATCGCTGGCCGCTGCTGACATTCTGGTAGCCACACTCATCATACCTTTCTCACTGGCCAACGAGCTGCTGGGCTACTGGTATTTCCGGCATATGTGGTGCGAGGTGTACCTGGCGCTGGACGTGCTTTTCTGTACCTCRTCCATCGTACACCTGTGCGCCATCAGCCTGGACCGCTACTGGGCAGTGAGCCGTGCGCTAGAGTACAACTCCAAGCGCACCCCACGCCGCATCAAGTGCATCATACTCACTGTGTGGCTCATCGCAGCCGCCATCTCGCTGCCACCTCTCATTTACAAGGGCGACCAGGATCCTCAGCCCCACGGGCGCCCCCAGTGCAAGCTCAACCAAGAGGCCTGGTACATCCTGTCTTCCAGTATTGGCTCCTTCTTTGCCCCCTGCCTCATCATGATCCTCGTTTACCTGCGCATCTACCTGATTGCCAAACGCAGCAACC---GCCGAGGGCCCAGGGCCAAGGGGGCCACCAGGGAGGGTGA---GTCCAAGCTGCCCCATCCCATGGCTGCAGGGGCTTCAGCCTCAGCCAAGCCACCAACCTTGACCTCTTCTTTGGCTGTTGCTGGAGAGGCCAATGGACACTCTAAGCCCACTGGAGAGGAGGCGGAAACTCTAGAAGATCCTGTGACCTCGACATTGCCACCTAGCTGGCCTGCCCTTCCCAACTCAGGCCAAGGTCAAAAGGAGGGTGTCTGTGAGACATCTCCAGAGGAGGATGATGAA---GAGGAAGAGTGTGGACCCCAGGCTGTGCCAGTCTCCCCTGCCTCTGCTGGCAGCCCACCCCTGCAGCAGCCACAGGGTTCTCGGGTGCTGGCTACCTTACGTGGCCAGGTGCTCCTGGGCAGGGGTGTGGGTGCTGCAGGAGGGCAGTGGTGGCGCCGGAGGACACAGCTGACCCGGGAGAAGCGGTTCACTTTTGTGCTGGCTGTGGTCATTGGTGTCTTTGTGCTCTGCTGGTTCCCCTTCTTCTTTAGCTACAGCCTGGGGGCCATCTGCCCACAGCACTGCAAGGTGCCCCATGGCCTCTTCCAGTTCTTTTTCTGGATTGGCTACTGCAACA---------------------------TACTTCGGTTGCATGAAGGCTCCCCCCATGAAAGAAGCCAACATTCGAGGACAAGGCAGCTTGG---CCTACCCAGGTGTGCGGACCCATGGGACTCTGGAGAGCATGAATGGGCCCAAGGCGGGTTCTAGAGGCCTGACCTCATTGGCTGACACTTTCGAACATGTGATAGAAGAGCTGTTGGATGAGGACCAGAAAGTTCGGCCCAATGAAGAAAACAATAAGGATGCGGACATGTACACTTCCAGGGTGATGCTCAGTAGTCAAGTGCCTTTGGAGCCTCCTCTTCTCTTTCTGCTTGAGGAATACAAAAATTACCTGGATGCTGCAAACATGTCTATGAGGGTCCGACGCCACTCTGACCCTGCCCGCCGTGGGGAGCTGAGTGTGTGTGACAGTATTAGTGAGTGGGTAACAGCGGCAGATAAAAAGACTGCAGTGGACATGTCGGGCGGGACGGTCACAGTCCTGGAAAAAGTCCCTGTATCGAAAGGCCAACTGAAGCAATATTTCTACGAGACCAAGTGCAATCCCATGGGTTACACAAAAGAGGGCTGC-----------------------------------------------------------------------------------------------------------------------------------------------------------------------------------------------------------CTTAATTGTTCTTGTTATAACGNTGTTTTGTGAACCTGTAGAAA-CAAGTGCTTTTTATCTTGAAATTCAACAACAAAAAA------------------------------------GTCACTGTGAATAACGATTTCTTGCATATTTAGCCATTTTGATTCCTATGTTTCATTTTTACTTCTCTGTGGCTGC--GCAAAACCGATCAAAGG-AAAGTAAACTTCAGTTTTACAATCTGTATGCCTAAAAGCGGGTACAACCGTTTATTTTACTGACTTGTTTAAATGATTCGCTTTTGTAAG----------------------------------------TTTCAAACTTGCATGTGGAGCTATGTGGCACAAATACTCATGCCAGCTCATTACAGCATGAGAACAGCAGTTTATTACTCACTAAAGACAGAATGAATGTAGAAAAGGCTGAATTCTGTAATAAAAACAAACAGCCTGGCTTAGCGAGGAGCCAGCAGAACAGATGGGCTGGAAGTAAGGCAGTGTGCAATGACAAGCAGACTTCTAAYACACAGACAGAGGTGTATAGGAGTGCTGGTCCCATGTACAGGAGAAAAGAAGTAAATAAGCTGAAATCTCCATGGTCTGAGAGTCCTGGAGCTACCCAAGAGATTCCTTGGATAACACTGAATAGTAGCATTCGGAAAGTTAATGAGTGGTTTTCCAGAAGTGATGGCCTGGATGAGTCACATGATGAAGGGTCTGAATCAAATGCAGAAGTTGCTTGTAAATTCGAATTTCCCAACGAAGTACAAGGATATTCTAGTTCTTCAGAGAAAATAGACTTAATGGCCAATGATCCTCATGATGCTTTAATATGTGAAAATGAAAGAGTCGTCTCCAAACCAGCAGTAAGTAACATTGAAGATAAAATTTTTGGGAAAACCTATCGGAGGAAGACAAGTCACCCTAACTTGAGCCATATAACTGAAGACCTAATGATAGGAGCT---GTTGCTACAGAAGCTCAGATGGCACAAGAACGTCCTGTTACAAATAAATTAAAGCGCAAAAGGAGAACCTCAGGCCTTCATCCTGAGGATTTTATCAAGAAAGCAGGCTTGGAAGTTGTTCAAAACACTCCTGAAAAGATAAATCAGGAAACTAACCAAATGGAGCAGAATGATCAAGTGAAGAATATTGTTGATGGTGGTCATGAAAATGATACAAAAAGTG---ATTATGTTCAGAAAGATAAGAGTGCTAACCCAGCCAAATCATTCACAAAAGAGTCTGCTTTCAGAACTAAAGCGGAACCTATAAGCAGTAGTATAAGCAATATGGAACTGGAATTAAACATGTACAATTCTAAAGCACTGAGGAAGAATAGGTTGAGGAGGAAGTCCTCTTCCAGGCATATTCACACACTTGAACTTGTAGTCAATAGAAATCCAAGTCCACCTACTTACACTGAACTACAGATTGATAGTTGGCCTAGCAGTGAAGAGATAAAGGAAACAAGTTCTGAACAAAAGCCAACCAGACACAGCAGAAACCTTCACCTCATGAAAGAACAAGAAACCACAACTGGAACCAAGGACAATAATAAGCCAAATGAACAAATAAGTAAAAGCCATGCCACTGACAGTTTGTCAGAACTAAACATAACAAATAGAACTGACTTTATTACTAACTGCCCACATTCTGATAATCTTCAAGAATTTGTCAATCCTAGCCTTCAAGGAGAGGAAAGGGAAGAGAAATCAGAAACAATGCAAGTATATGATAACACCAAAGACCCTGAGGATCAGGTGTTAAGTAGAAGAAGGGATTTGCAAATGGAAGGATCTGTTGAGAGTACCAGTGTTTCAGTGATACCTGATACTGATCATGGCACTCAGGACCACACCTCATTACTGGAAGCTGGCACCCTCAGGAAGGCAGAAACAGCACCAAATCAATGTACAAGTCAGTGTGAAGCAATTGAAAATCCCAACCAACTTATCCATGGTTGTC---------CTAGAAATGACACAGAGGGCTTTAAGGATCTATTGAAACATGAAGTTAAACACAATCAGGAGACATGCATAGAAATGGAAGAGAGTGAACTTGATATTCAGTATTTACAGAATACATTCAAGGTTTCAAAGCGTCGATCATTTGCTCTGTTTTCAAATCCAGAAAAGGAATGTGCAACAGTTAGTGCCTACTCTAGGTCCTTCAGGAAACAAAGTCCAAAAGCCACTCTTGAATGTGGCAAAAAAGAAGAAAATCAGGGGCACAAAGAGTCTAAAATCAAGCATGTACAGGCAATTCTTACAAGTGTGGGCTATCCTGGACTCTGTCAGAAAGAGAAG---TCAAGTGATTATACCAAAGGTAGCATTCAAGGGGCCTCTAGGCTTCGTCAGTCATCTCAGTTCAGTGGCAATGAATCTGAACAAATTAC--------------------TGCAAGCC-CAGATCAAACACCATTGCTTTC------------------------TAAATGTAAGAAAAACCTGTCTGAAGAAAGATTTGAGGAACATGCAGTATCACTTGAAAAAGCAGTGGGAAATGAGAGCATCATTCAAAGCACAGTG---------AGCCAAAATCACATTAGGGAAAGGGCTTTTAAGGAAACCAGCTCAAG---------------------TAGTACTAATGAAGTAGGTTCTAGTAGCGAAAACATCCAAGCAGAGGTAGGTAGGAACAGAGGACCTAAGTTAAATGCTATGCTCAGATTAGGTTTTATGCAACCTGAAGTCTATA---AACAAAATCTTACTCTAAGTAATTGTAAACATCCTGAAATAACAAAGCAGGGAGACAGTGAAGGAGTAGTTCAAGCTGCTCATCCAGATTTCTCTCCATGTCTAATTTCAGATAACCTAGAACCACCTATGGGGAGTAGTCATGCCTCTCAGATTTGTTCTGAGACACCTGATGACCTGTTAGATGATGATGAAATCAAAGAAAATATCAGCTTTGCTGAAAGTGGCATTAATGAAAAATCTGCTGTTTTTAGTAAAGATGACCAGAGAGGACAATTCAGAAGGAACCTAAGCCCTTTATCCCATTTAGATTTGACTCAGAGTCACTTAAGAGATACCAGAGAATTAGAGTCCTCAGAAGAGAACCTCTCTAGTGAG------------------------------------------------------------------------------------------------------------------------------------------------------------------------------------------------------------------------------------------------------------------------------------------------------------------------------------------------------------------------------------------------------------------------------------------------------------------------------GCCATTCATGACAACTATAAATCTGAATTCTATAATGATGACTCTTGGGTAGAATTTATTGAGCTAGACATTGATGACCCTGATGAAAAGACTGAAGGATCAGACACAGACAGACTTCTAAGCATTGACCCTCAAAAATCACTGAATATCCTTGGGGCAAAGGATGATGATTCTGGACGTACCAGCTGTTATGAGCCTGACATTATGGAGACTGATTTCAATGCCAGTGACATGTGTGATGGTACCTCAGAGGTGGCTCAGCCACAAAGGTTGAAAGGGGAAGCAGAGTTCYTGTGCCTTGACCAGAAGAATCAAAATAGTTCCCTGTTTATTGATGCTGCCTCTGATACTCAGCAGCCCAATGTCACCCTAGCAGAGGAAAGCAATCCAAGACCACTTCTCATTGGTGGGTCTGAGTCAGCGCATCAAGCTGCTCATACTCAGCTAAGCAATCCGAGTTCACTGGCAAACATCGACTTTTATGCCCAGGTAAGCGACATAACACCAGCAGGGAGCGTGGTCCTTTCCCCAGGCCAAAAGCTTAAAGCAGGGATATCCCAGTGTGACCTTCATCCAGAAATAGTCTCACCCTTCCCGGTCAACTTCATCATGGACAATGCCTACTTCTGTGAGGCAGATGCCAAAAAGTGCATCACCGTGACCCCTCATGTCCAGGTCGARTCATGTGTGGAGCCAAGCTTTAAGATGGAGGACAGTTACATCACCACAGAAAGCCTTACCACTACTGCTGTGAGGTCTGGGGCAGCAGGACGAGCACCTAGCTCTGACATGCCTGTCCCAGACTATACCTCTGTCCATATAGTACAATCTCCACAGGGCCTCGTCCTAAACGCAACTGCCTTGCCTTTGCCTGACAAAGAGTTTCTCAGAACRTGTGGCTAC--GGACCGCAGACCAGCAACAGTAGTGTGAAGCACCAAAATGCAAACTGAGGAAGCAAAAATACACAGGATCAAAATATCCCTCCCAAACATTCTGAACACAAATTTCATAGAA--------GAAAGCAGGTTTCTTT----TTTGTTTCCTTTCTGTACAAACAAGTTGTCACCTGAAACCATAGAGATTTGGAATGACTTACATGCTTCTRTTTAACATTTTGAGTGTTGAATTCCCTTGGC---CAATCAAAAGTAGCTGCAAATCCACAAAAATTTAGTATTCCAATAAGGCAGAGTTTAACCTTTRATAATATGACTTAAACATGTTTGCTATAAAATACTG-------------------------------------------------------------------------------------------------------------------------------------------------------------------------------------------------------------------------------------------------------------------------------------------------------------------------------------GAGTCTTGTGATGGAATGGGAGATGTGAGCGAGAAACACGGGAGTGGACCAGCAGTTCCAGAAAAGGCCGTTCGTTTTTCCTTCACAATCATGTATATTACTATAGCACGTGGCTCGCAGAACGTGAAGGTGTTCGAGGAAGCCAAACCTAACTCTGAACTGTGTTGCAAGCCATTATGCCTTATGTTGGCAGATGAGTCTGACCATGAGACCTTAACTGCCATCCTGAGTCCTCTCATTGCCGAGAGGGAGGCCATGAAGAGCAGCGAATTAATGCTGGAAATGGGAGGTGTCCTTAGGACTTTCAAGTTCATCTTTAGGGGCACTGGGTATGATGAAAAACTTGTCCGGGAAGTAGAAGGCCTTGAAGCTTCCGGTTCAGTCTACATTTGTACCCTTTGTGATGCCACCCGTCTGGAAGCGTCTCAAAATCTTGTTTTCCACTCCATTACCAGAAGCCACRCTGAGAACCTGGAGCGCTATGAGGTCTGGCGTTCTAATCCCTATCATGAGTCTGCGGAAGAATTGCGGGACCGGGTGAAAGGGGTCTCGGCCAAGCCTTTCATTGAGACGGTCCCTTCCATAGATGCACTTCACTGTGACATTGGCAACGCGGCTGAGTTCTACAAGATCTTCCAGCTGGAGATAGGTGAGGTGTATAAGAATCCCAATGCTTCCAAAGAGGAAAGGGAA----------------------------------------------------------------------------------------------------------------------------------------------------------------------------------------------------------------------------------------------------------------------------------------------------------------------------------------------------------------------------------------------------------------------------------------------------------------------------------------------------------------------------------CAGGAGCCAGGAGGTGGTGTGCTGCCCCCTACAGAAGCTCCAGTTAGCATCACCACGCCATACAT---GGAGGACATCCCAGAGGCACCCCTGCATGACCTCTACTGTAGCAAGCTGCTGGACCTAGTCTTCCTGCTGGAYGGCTCCGCCAAGCTGTCAGAGGCTGAGTTTGAGATGCTGAAGGTCTTTGTGGTGGGCATGATGGAGCGGCTGCACATCTCTCAGAAGCGGATTCGTGTGGCCGTGGTGGAGTACCATGACGGCTCACATGCTTACATCGAACTCAGGGACCGGAAGCGGCCCTCAGAGCTGCGGCGCATTGCTGGACAGGTGAAGTAYGCAGGCAGCCAGGTGGCTTCCACCAGTGAGGTCTTAAAGTACACGCTGTTCCAAATCTTTAGCAAAGCTGACCGCCCGGAAGCCTCCCGCATTGTCCTGCTCCTGACAGCCAGTGAGGAGCCTCCGCGGATGGCTCGGAACTTGGTCCGCTATSTGCAAGGACTGAAGAAGAAGAAGGTTATCGTGATCCCGGTGGGCATTGGGCCCCATGCCAGCCTCAAACAGATCCGTCTCATAGAGAAGCAGGCACCTGAGAACAAAGCCTTTGTGTTTAGCAGTGTGGATGAGCTGGAGCAGAGAAGGGATGAGATTATCAATTACCTCTGTGACCTGGCACCGGAAGCACCAGCCCCAACTCAGCCCCCCGACATGGCACAGGTCACTGTGGGTCCTGGCATCTTGGGAGTTTCGTCCCCAGAGCCCACAAGGARCTCCCTGATCCTGGATGTGGTTTTTATCCTGGAAGGGTCTGACAAGGTTGGTGAAGTCAACTTCAACCTAATCAAGGAGTTCATGGAGGAGGTGATCCAGCGAATGGATGTGGGCCAGGACAGTATCCGTATCACTGTGCTTCAATACTCATACATGGTCACGGTAGAGTACACCTTCAGTGAGGCACAGTCCAAGGGAGACATCCTGCAACACCTGCGGGAGATACGCTACCGGGGTGGCAACAGGACCAATACTGGGCTGGCCCTAGAGTACGTCTCTGAGCACAGTTTCTCTACCAGCCAGGGGGACCGTGAGCAGGCGCCTAACCTGGTCTACATGGTCACAGCAAACCCTGCCTCGGATGTGATCAGGCGGCTGCCCGGAGACATCCAAGTGGTGCCCATTGGAGTGGGCCCTCATGCCAATGTGCAGGAACTGGAGAGGATGGCTTGGCCCAATGCCCCCATTCT----
>Orycteropus.afer
TAAAGGTTTGGTCCTAGCCTTTCTATTAGTTGACAGTAAATTTATACATGCAAGTATCTGCCTCCCAGTGAAATATGCCCTCTAAATCCTTA-------CCGGATTAAAAGGAGCCGGTATCAAGCTCACC-TAGAGTAGCTCATGACGCCTTGCTAAACCACGCCCCCACGGGA-TACAGCAGTAATAAAAATTTAGCAATGAACGAAAGTTTGACTAAGTTATACTATAACTAGGGTTGGTAAATTTCGTGCCAGCCACCGCGGTCATACGATTAACCCAAATTAATAGTAATACGGCGTAAAGCATGATTAGGGAAT----AATATAAA---TAAAGTTAAATGTAAATCAAAGCTGTAAAAAGCTCCTGATTAACTTAAAATAAA-ACACGAAAGTTACTTTACCACTCCTGAATTCATGATAGCTAGGATACAAACTGGGATTAGATACCCCACTATGCCTAGCCATAAACTTAAATATTT--CTCAACAAAAT-TATTCGCCAGAGAACTACAAGCAACAGCTTAAAACTCAAAGGACTTGGCGGTGCTTTATATCCATCTAGAGGAGCCTGTTATGTAATCGATAAACCCCGATATACCTCACCATCACTTGCCAATACAGCCTATATACCGCCATCTTCAGCAAACCCTTACAAGG-AATAATAGTAAGCCAAATTATT-AC-CATAAAAACGTTAGGTCAAGGTGTAGCCAATGTGATGGCAATAAATGGGCTACATTTTCT-ATTTTAAGAACATA---TCCCTACGAAAACCCAAA-TGAAACC--AAGGCTAAAGGAGGATTTAGTAGTAAATTAAGAATAGAGAGCTTAATTGAATAA-GGCCATGAAGCACGCACACACCGCCCGTCACCCTCCTCAA-----------CTACTAGTATTACTAAAAATATTTCACTACATAAACGTACTAGAGGAGACAAGTCGTAACAAGGTAAGCATACTGGAAAGTGTGCTTGGATAATT-ATAAACCCCTTAATCTTCTTAATAATCATAATAACCATATTATCAGGAACAATTATTACTATACTCAGTTCTCACTGATTTACAGCTTGAATAGGGCTAGAAATAAATATATTCGCCATCATCCCGATTATCATCAAAAATCATCACCCTCGATCAATTGAAGCCGCCACTAAATATTTCCTTACACAAGCAACCGCATCCATGCTTTTAATACTAGCTATTATACTTAATTTTCTACTATCTGGACAATGATCAATTATCTCCACACCAAGCTCCTTCACCTCCTTTATCCTTGTGACCGCACTAATCATAAAACTAGGGATAGCCCCTTTCCACTTTTGACTGCCAGAAGTAACCCAAGGAACTCACCTAAGCTCA--GGACTTCTTATTCTCACCTGACAAAAACTAGCCCCATTCTCAATTCTATATCAAATCTCAAATCACATCAATCCAACCCTACTAATAACTTCCGCTTTCCTATCAATCCTCATTGGAGGATGAGGCGGACTAAACCAAACCCAACTCCGAAAAATCCTAGCTTACTCCTCTATCGCCCATATAGGCTGAATAGCAATAATCCTAATCTATAACCCCACTCTCACTCTCCTAAACTTACTAATTTACATTACACTAACCTTATCCGCCTTTATATTGTTAATTATCAATTACTCCACATCAACCTCCTCCCTATCTCTTTTATGAAATAAGACCCCACTTATTTCACTCGCCCTGATAGCCATCCTACTTTCAATAGGAGGACTTCCTCCCTTATCAGGCTTTATTCCAAAATGACTAATCATACAAGAACTAACAAAAAATCTCAACGCTATCCTACCCTTCCTCATAGCTACCCTAGCCCTTCTCAACTTATATTTTTATATGCGACTAATCTACTCTTCATCACTTACTATCTTCCCATCAATAAATAACATAAAAATTAAATGACAATTCAATAA-TCATAACATCTACCCTGGCATCTCACCCATTATACTTCTGTCCACCATAATT---CTACCTCTAACTCCAATATACATATCTTTATTCTAG-----------------------------------------------------------------------------------------------------------------------------------------------------------------------------------------------------------------------------------------------------------------------------------------------------------------------------------------------------------------------------------------------------------------------------------------------------------------------------------------------------------------------------------------------------------------------------------------------------------------------------------------------------------------------------------------------------------------------------------------------------------------------------------------------------------------------------------------------------------------------------------------------------------------------------------------------------------------------------------------------------------------------------------------------------------------------------------------------------------------------------------------------------------------------------------------------------------------------------------------------------------------------------------------------------------------------------------------------------------------------------------------------------------------------------------------------------------------------------------------------------------------------------------------------------------------------------------------------------------------------------------------------------------------------------------------------------------------------------------------------------------------------------------------------------------------------------------------------------------------------------------------------------------------------------------------------------------------------------------------------------------------------------------------------------------------------------------------------------------------------------------------------------------------------------------------------------------------------------------------------------------------------------------------------------------------------------------------------------------------------------------------------------------------------------------------------------------------------------------------------------------------------------------------------------------------------------------------------------------------------------------------------------------------------------------------------------------------------------------------------------------------------------------------------------------------------------------------------------------------------------------------------------------------------------------------------------------------------------------------------------------------------------------------------------------------------------------------------------------------------------------------------------------------------------------------------------------------------------------------------------------------------------------------------------------------------------------------------------------------------------------------------------------------------------------------------------------------------------------------------------------------------------------------------------------------------------------------------------------------------------------------------------------------------------------------------------------------------------------------------------------------------------------------------------------------------------------------------------------------------------------------------------------------------------------------------------------------------------------------------------------------------------------------------------------------------------------------------------------------------------------------------------------------------------------------------------------------------------------------------------------------------------------------------------------------------------------------------------------------------------------------------------------------------------------------------------------------------------------------------------------------------------------------------------------------------------------------------------------------------------------------------------------------------------------------------------------------------------------------------------------------------------------------------------------------------------------------------------------------------------------------------------------------------------------------------------------------------------------------------------------------------------------------------------------------------------------------------------------------------------------------------------------------------------------------------------------------------------------------------------------------------------------------------------------------------------------------------------------------------------------------------------------------------------------------------------------------------------------------------------------------------------------------------------------------------------------------------------------------------------------------------------------------------------------------------------------------------------------------------------------------------------------------------------------------------------------------------------------------------------------------------------------------------------------------------------------------------------------------------------------------------------------------------------------------------------------------------------------------------------------------------------------------------------------------------------------------------------------------------------------------------------------------------------------------------------------------------------------------------------------------------------------------------------------------------------------------------------------------------------------------------------------------------------------------------------------------------------------------------------------------------------------------------------------------------------------------------------------------------------------------------------------------------------------------------------------------------------------------------------------------------------------------------------------------------------------------------------------------------------------------------------------------------------------------------------------------------------------------------------------------------------------------------------------------------------------------------------------------------------------------------------------------------------------------------------------------------------------------------------------------------------------------------------------------------------------------------------------------------------------------------------------------------------------------------------------------------------------------------------------------------------------------------------------------------------------------------------------------------------------------------------------------------------------------------------------------------------------------------------------------------------------------------------------------------------------------------------------------------------------------------------------------------------------------------------------------------------------------------------------------------------------------------------------------------------------------------------------------------------------------------------------------------------------------------------------------------------------------------------------------------------------------------------------------------------------------------------------------------------------------------------------------------------------------------------------------------------------------------------------------------------------------------------------------------------------------------------------------------------------------------------------------------------------------------------------------------------------------------------------------------------------------------------------------------------------------------------------------------------------------------------------------------------------------------------------------------------------------------------------------------------------------------------------------------------------------------------------------------------------------------------------------------------------------------------------------------------------------------------------------------------------------------------------------------------------------------------------------------------------------------------------------------------------------------------------------------------------------------------------------------------------------------------------------------------------------------------------------------------------------------------------------------------------------------------------------------------------------------------------------------------------------------------------------------------------------------------------------------------------------------------------------------------------
>Oryzorictes.hova
---------------------------------------------------------------------------------------------------------------------------------------------------------------------------------------------------------------------------------------------------------------------------------------------------------------------------------------------------------------------------------------------------------------------------------------------------------------------------------------------------------------------------------------------------------------------------------------------------------------------------------------------------------------------------------------------------------------------------------------------------------------------------------------------------------------------------------------------------------------------------------------------------------------------------------------------------------------------------------------------------------------------------------------ATAAACCCACTAGTTACATTTATTATTTACACCACCCTCATTTCCGGCACCATTATCACTATAACCAGCTCCCATTGATTAACAGTATGAATAGGCTTAGAAATAAACATATTTGCCATTATTCCCCTTATCATAAAAACACACACACCCCGAACAATTGAAGCCACCACAAAATATTTTCTCACCCAAGCCTCAGCATCTATACTCCTCTTAATAGCAGCTACAATCAATTTCATAGAGTTCGGCCAATGAACAGTAACTGATATACCATCTCCAATCGCTTCAACAATTATACTCACAGCAATCATAATAAAACTTGGTATAGCTCCCTTCCACTTCTGAGTACCAGAAGTAACTCAAGGTACACTACTA--TCCACTAGCTTAATCATTTTAACATGACAAAAATTAGCCCCACTTTCAATTCTATATCAAATCCACCCCTCCATAAACTCTAAAATTATCCTAGCATCAGCCATGCTATCCATCATAATCGGAGGGTGAGGAGGACTCAATCAAACTCAAC-----------------------------------------------------------------------------------------------------------------------------------------------------------------------------------------------------------------------------------------------------------------------------------------------------------------------------------------------------------------------------------------------------------------------------------------------------------------------------------------------------------------------------------------------CCATCGCGGCGGTCACCACCTTCCTCATCCTCTTCACCGTCTTCGGCAATGCCCTGGTCATCTTGGCCGTGCTGACCAGCCGCTCTCTTCGCGCCCCGCAGAACCTGTTCCTCGTGTCGTTGGCCGCCGCGGACATCCTGGTGGCCACGCTCGTCATCCCTTTCTCGCTGGCCAACGAGCTGCTGGGCTACTGGTACTTCTGGCACACGTGGTGCGAGGTGTACCTGGCGCTGGACGTGCTCTTCTGTACGTCGTCCATCGTGCACCTGTGCGCCATCAGCCTGGACCGCTACTGGGCCGTGAGCCGCGCGCTCGAGTACAACTCCAAGCGCACGCCGCGGCGCATCAAGGGCATCATCCTCACCGTGTGGCTCATCGCCGCCGCCATCTCGCTGCCTCCTCTCATTTACAAGGGCGACCAGGGCCCCCAGCCCCACGGGCGCCCCCAGTGCCAGCTCAACCAGGAGGCGTGGTACATCCTCTCCTCTAGCATCGGCTCCTTCTTCGCGCCCTGCCTCATCATGATCCTTGTCTACCTGCGCATCTACCTGATCGCCAAGCGCAGCAGCC---GCCGGGGGCCCAGGGCCAAGGGGGCCTGCAAGGGCAGAGC---CTCCAAGCAGCCCCATCCCCTTGCTGCAGGGCCT------TCGACCAAGCCGTCAACCCTGACCTCTTCCCTGGCTGTTGGTGGAGAGGCCAATGGGCACACCAAGCCCGCAGGGGAGGAGGCCGAGACCCCAGAAGATGCTAGGGCGGTGACATTGCCACCCAATTGGCCTGCCCTTCCCAACTCAGGCCAGGGCCAGAGGGAGGGTGTCGATGGGACATCTCCAGAGGAGGACGCCGAAGAGGAGGAAGAAGGTGGACCCCAGGCTGTGCCAGCCTCCCCTGCTTCCGTCGGCAGCCCCCCACTGCAGCAGCCCCAGGGCTCTCGGGTACTGGCTACCTTACGTGGCCAGGTACTCCTGAGCAGCGGCCTGGGGGCTGCAAGCGGCCAATGGTGGCGTCGGAGGACACAGTTGACCCGGGAGAAGCGGTTCACCTTCGTGCTGGCTGTGGTCATCGGTGTCTTCGTCCTCTGCTGGTTCCCCTTCTTCTTCAGCTACAGCCTGGGTGCCATCTGCCCCCAACACTGCACGGTGCCCCACGGCC---------------------------------------------------------------------------------------------------------------------------------------------------------------------------------------------------------------------------------------------------------------------------------------------------------------------------------------------------------------------------------------------------------------------------------------------------------------------------------------------------------------------------------------------------------------------------------------------------------------------------------------------------------------------------------------------------------------------------------------------------------------------------------------------------------------------------------------------------------------------------------------------------------------------------------------------------------------------------------------------------------------------------------------------------------------------------------------------------------------------------------------------------------------------------------------------------------------------------------------------------------------------------------------------------------------------------------------------------------------------------------------------------------------------------------------------------------------------------------------------------------------------------------------------------------------------------------------------------------------------------------------------------------------------------------------------------------------------------------------------------------------------------------------------------------------------------------------------------------------------------------------------------------------------------------------------------------------------------------------------------------------------------------------------------------------------------------------------------------------------------------------------------------------------------------------------------------------------------------------------------------------------------------------------------------------------------------------------------------------------------------------------------------------------------------------------------------------------------------------------------------------------------------------------------------------------------------------------------------------------------------------------------------------------------------------------------------------------------------------------------------------------------------------------------------------------------------------------------------------------------------------------------------------------------------------------------------------------------------------------------------------------------------------------------------------------------------------------------------------------------------------------------------------------------------------------------------------------------------------------------------------------------------------------------------------------------------------------------------------------------------------------------------------------------------------------------------------------------------------------------------------------------------------------------------------------------------------------------------------------------------------------------------------------------------------------------------------------------------------------------------------------------------------------------------------------------------------------------------------------------------------------------------------------------------------------------------------------------------------------------------------------------------------------------------------------------------------------------------------------------------------------------------------------------------------------------------------------------------------------------------------------------------------------------------------------------------------------------------------------------------------------------------------------------------------------------------------------------------------------------------------------------------------------------------------------------------------------------------------------------------------------------------------------------------------------------------------------------------------------------------------------------------------------------------------------------------------------------------------------------------------------------------------------------------------------------------------------------------------------------------------------------------------------------------------------------------------------------------------------------------------------------------------------------------------------------------------------------------------------------------------------------------------------------------------------------------------------------------------------------------------------------------------------------------------------------------------------------------------------------------------------------------------------------------------------------------------------------------------------------------------------------------------------------------------------------------------------------------------------------------------------------------------------------------------------------------------------------------------------------------------------------------------------------------------------------------------------------------------------------------------------------------------------------------------------------------------------------------------------------------------------------------------------------------------------------------------------------------------------------------------------------------------------------------------------------------------------------------------------------------------------------------------------------------------------------------------------------------------------------------------------------------------------------------------------------------------------------------------------------------------------------------------------------------------------------------------------------------------------------------------------------------------------------------------------------------------------------------------------------------------------------------------------------------------------------------------------------------------------------------------------------------------------------------------------------------------------------------------------------------------------------------------------------------------------------------------------------------------------------------------------------------------------------------------------------------------------------------------------------------------------------------------------------------------------------------------------------------------------------------------------------------------------------GCGGAGCCAGGAGGCCTTGAGCCGCCCCCCACTGCACTTCCGTTCAGTGTCACCACGCCATACATGGAGGAGGATATCCCCGAGCGGCCCCTGCACGACCTCTACTGCAGCAAGCTGCTCGACCTGGTCTTCCTGCTGGACGGCTCCTCCAAGCTGTCGGAGGCCGAGTTCGAGGTGCTGAAGGCCTTCGTGGTGGGCACCATGGARCGGCTGCACATCTCCCAGAAGCGGATCCGCGTGGCGCTGGTGGAGTACCACGACGGCTCTCACTCCTACATCGAGCTCAAGGACCGGAAGCGGCCCTCGGAGCTGCGGCGCATCGCGGGCCAGGTGAAGTACGCGGGCAGTCAGGTGGCTTCCACCAGCGAGGTCCTCAAGTACACACTGTTCCAGGTCTTCAGCAAGGCCGACCGCCCCGAGGCCTCCCGCGTGGTCCTGCTCCTGACGGCCAGCGAGGAGCCCCCCCGCATGGCCCGGAACCTGGCCCGCTATGCCCAAGGCCTRAAGAAGAAGAAGGCCATCGTGCTCCCAGTGGGCATCGGGCCCCATGCCAGCCTCAAGCAGCTGCGCATCATCGAGAAGCAGGCGCCCGAGAACAAGGCCTTTGTGCTCAGCAGTGTGGATGAGCTGGAGCAGAGGAGGGACGAGATTATCAACTACTTCTGTGACCTGGCACCCGAAGCCCCGGCCTCCACCCAGCCCCCCGACCTGGCCCAAGTCACGGTGGGTCCTGGCCTTTCCAAGGACCCATCCCCGGGGCCGGCGAGMAAGCCCATGGCCCTGGACGTGGCGTTTGTCCTGGAAGGCTCAGACAAGGTTGGCGAGGCCAGCTTCAACCGCAGCAGGGAGTTCATGGAGGAGGTGATCCGGCGGATGGACGTGGGCCGGGACAGCATCCACGTCACCGTGCTGCAGTTCTCGTATGTGGTCACGGTGGAGCACACCTTCCGCGAGGCACAGACGAAGGCCGACATCCTGCAGCGCGTGCGGGAGCTTCGCTACCAGGGGGGCAACAGGACCAACACTGGGCTGGCCCTCCATTACCTTTCTGAGCACAGCTTCTCCCCCAGCCAGGGGGACCGCCAGCAGGCCCCTAACCTGGTCTACATGGTCACAGCCAACCCCGCCTCTGACGAGATCAAGCGGCTGCCCGGAGACATCCAGCTGGTGCCCATTGGCGTGGGGCCTCATGCCGACGCGCAGGAGCTGGAGAAGCTGGGCTGGCCCAACGCACCCATCCTCATC
>Limnogale.mergulus
----------------------------------------------------------------------------------------------------------------------------------------------------------------------------------------------------------------------------------------------------------------------------------------------------------------------------------------------------------------------------------------------------------------------------------------------------------------------------------------------------------------------------------------------------------------------------------------------------------------------------------------------------------------------------------------------------------------------------------------------------------------------------------------------------------------------------------------------------------------------------------------------------------------------------------------------------------------------------------------------------------------------------------------------------------------------------------------------------------------------------------------------------------------------------------------------------------------------------------------------------------------------------------------------------------------------------------------------------------------------------------------------------------------------------------------------------------------------------------------------------------------------------------------------------------------------------------------------------------------------------------------------------------------------------------------------------------------------------------------------------------------------------------------------------------------------------------------------------------------------------------------------------------------------------------------------------------------------------------------------------------------------------------------------------------------------------------------------------------------------------------GCCATCGCGGCGGTCACCACCTTCCTCATCCTCTTCACCGTCTTCGGCAATGCCCTGGTCATCTTGGCGGTGCTGACGAGCCGCTCTCTTCGGGCCCCGCAGAACCTGTTCCTGGTGTCGTTGGCCGCCGCGGACATCCTGGTGGCCACACTCGTCATCCCTTTCTCGCTGGCCAATGAGCTGCTGGGCTACTGGTACTTCTGGCACACGTGGTGCGAGGTGTACCTGGCGCTGGACGTGCTCTTCTGTACCTCGTCTATCGTGCACCTGTGCGCCATCAGCCTGGACCGCTACTGGGCCGTGAGCCGCGCGCTCGAGTACAACTCCAAGCGCACGCCGCGGCGCATCAAAGGTATCATCCTCACCGTGTGGCTCATCGCCGCCGCCATCTCGCTGCCGCCCCTCATTTACAAGGGCGACCAGGGCCCCCAGCCCCACGGGCGCCCCCAGTGCCAGCTCAACCAGGAGGCGTGGTACATCCTCTCTTCCAGCATCGGCTCCTTCTTCGCACCCTGTCTCATCATGATCCTCGTCTACCTGCGCATCTACCTGATCGCCAAGCGCAGCAACC---GCNGGGGCCCCAGGGCCAAGGGCGCCNGCAAGGGCGGGGC---CTCCAAGCAGCCCCATCCCCTTGCTGCTGGGGCT------TCCACCAAGGCGCCAACCCTGACCTCCTCCCTGGCTGTTGTTGGAGAGGCCAATGGGCACGCCAAGCCCGCCGGGGAGGAGGGGGAGACCCCAGATGATGCTGGGGCGGTGACATTGCCCCCCAACTGGCCTGCCCTTCCCCACTCAGGCC---------AGGAGGATGGCCGTGGGACATCTCCAGAGGTGGACGTGGAAGAGGAGGAAAAGGGTGGACCACAGGTTGTGCCAGCCTCCCCTGCCTCGGCCGGCAGCCCCCCGCT---GCAGCCCCAGGGCTCTCGGGTACTGGCTACCTTACGTGGCCAGGTACTCATGAGCAGCGGTCTGGGGGTTGCAAGCGGCCAGTGGTGGCGTCGGAAGACACAGTTGACCCGGGAGAAGCGGTTCACCTTCGTGCTGGCCGTGGTCATCGGCGTCTTCGTCCTCTGCTGGTTCCCCTTCTTCTTCAGCTACAGCCTGGGTGCCATCTGCCCCCAACACTGCACCCTGCCCCACGGCCTCTTC-------------------------------ATCCTTTTCCTTACTATGGTTATTTCATACTTCGGTTGCATGAAGGCTGCTCCCATGAAAGAAGCAAACATCCGAGGACATGGCAGCATGGCCTCCTACCCAGGCGTGCGGACCCATGGGACTCTGGAGAGCCTGAATGGGCCGAAGGCAGGTTCCAGAGGCCTGACTTCCTTGGCTGACACTTTTGAACACGTGATAGAGGAGCTGTTGGATGAAGACCAGAAAGTTCGGCCCAATGAAGAGAACAATAAGGACGCGGACATGTACACGTCCAGGGTGATGCTCAGTAGTCAAGTGCCTTTGGAGCCTCCTCTTCTCTTCCTGCTTGAGGAATACAAAAATTACCTGGATGCTGCAAACATGTCCATGAGGGTCCGGCGCCACTCTGACCCTGCCCGCCGGGGAGAGCTGAGCGTGTGTGACAGTATTAGTGAGTGGGTCACAGCGGCAGATAAAAAGACTGCAGTGGACATGTCGGGCGGGACGGTCACGGTCCTTGAAAAAGTCCCTGTCTCAAAAGGCCAACTGAAGCAATACTTCTACGAGACCAAGTGTAATCCCATGGGTTACACAAAAGAGGGCTGCAGGGGCATAGACAAGAGGCATTGGAACTCCCAGTGCCGCACGACCCAGTCGTATGTGCGGGCCCTGACCATGGATAGCAAAAAGAGGATTGGCTGGCGGTTCATAAGGATAGACACTTCCTGTGTATGTACATTGACCATTAAAAGGGGAAGA-----------------------------------------------------------------------------------------------------------------------------------------------------------------------------------------------------------------------------------------------------------------------------------------------------------------------------------------------------------------------------------------------------------------------------------------------------------------------------------------------------------------------------------------------------------------------------------------------------------------------------------------------------------------------------------------------------------------------------------------------------------------------------------------------------------------------------------------------------------------------------------------------------------------------------------------------------------------------------------------------------------------------------------------------------------------------------------------------------------------------------------------------------------------------------------------------------------------------------------------------------------------------------------------------------------------------------------------------------------------------------------------------------------------------------------------------------------------------------------------------------------------------------------------------------------------------------------------------------------------------------------------------------------------------------------------------------------------------------------------------------------------------------------------------------------------------------------------------------------------------------------------------------------------------------------------------------------------------------------------------------------------------------------------------------------------------------------------------------------------------------------------------------------------------------------------------------------------------------------------------------------------------------------------------------------------------------------------------------------------------------------------------------------------------------------------------------------------------------------------------------------------------------------------------------------------------------------------------------------------------------------------------------------------------------------------------------------------------------------------------------------------------------------------------------------------------------------------------------------------------------------------------------------------------------------------------------------------------------------------------------------------------------------------------------------------------------------------------------------------------------------------------------------------------------------------------------------------------------------------------------------------------------------------------------------------------------------------------------------------------------------------------------------------------------------------------------------------------------------------------------------------------------------------------------------------------------------------------------------------------------------------------------------------------------------------------------------------------------------------------------------------------------------------------------------------------------------------------------------------------------------------------GTTGAGTTTATTGAGCTGGACATTGATGACCCTGATGAAAAGATGGAAGGATCAGACACAGACAGACTTCTAAGCATTGACCTGCAAAAATCACTAAATCTCCTTGGGGCAAAGGATGATGATTCTGGACGTACCAGTTGTTATGAACCTGACATTCTGGACACTGATTTTAATGCCAGTGACATGTGTGATGGTGCCTCAGAGGTGGCTCAGCTACAGCGGTTGAAAGGGGAAGTAGATCTCTTGTGCCTTGACCAGAAGAAACAAAATAGCTTACTCTCTATAGACGCTGCCTCTGCTGTGCCCCAGCCCAGTGCCCCCTTAGCAGAGGAAAGCAAACCAAGACCACTTCTTCTTGGTGAATCTAAGTCAGCTCATCAAGCTGCCCATTCTGAGCTCAATAGTCTGAGTTCACTGGCAAACATTGACTTCTATGCCCAGGTAAGCGAGATTACACCAGCAGGGAGTGTGGTCCTTTCCCCGGGCCAAAAACTTAAAGCAGGGATGTCCCAGTGTGACATGCATCCTGAAGTGGCCTCACCTGGTCAAGCCAACTTCATCATGGACAACGCCTACTTCTGTGAGGCAGATGCCAAAAAGTGCATTGCCGTAGCCCCTCATGTCCAGGTGGAGTCGCACGGGGAGCAGAGCTTTAACCGGGAAGACAGTTACATCACCACAGAAAGCCTTACCACTACTGCTGTGAGGTCTGGGCCACCAGAAGGAGCCCTGAGTTCCGAGATGCCTGTCCCAGACTATACCTCCATCCATATAGTCCAGTCTCCACAGGGCCTAGTTCTCAACGCAACTCCCTTGTCCCTGCCTGAAAAAGAATTTTTCACATTGTGTGGCTAC--------------------------------------------------------------------------------------------------------------------------------------------------------------------------------------------------------------------------------------------------------------------------------------------------------------------------------------------------------------AGCCATCACAGGGAGGCAGATTTTTCAGCCTCTGCATGCCCTGCGGAATGCTGAGAAGGCCCTGCTGCCCGGCTATCACCCTTTCGAGTGGCAACCACCTCTAAAGAACGTGTCCTCCAGCACGGACGTGGGCATTCTGGATGGGCTGTCTGGACTGTCCTTCTCTGTGGACGATTACCCGGTGGACACGATCGCCAAGAGGTTCCGCTACGACTCAGCTTTGGTGTCGGCTCTGATGGACATGGAAGAAGACATTTTGGAAGGCATGAGAGCCCAAGACCTGGACGACTACCTGAGCGGCCCCTTCACCGTGGTGGTGAAGGAGTCTTGCGATGGCATGGGAGACGTCAGCGAGAAGCATGGGAGTGGGCCGGCTGTTCCGGAAAAGGCGGTGCGTTTCTCGTTCACCATCATGAACATTACTTTAGCGCACGGCCCGCGGAACGTCAAGGTGTTCGAGGAAGCGAAGCCCAACTCTGAACTGTGTTGCAAGCCCTTGTGCCTGATGTTGGCCGACGAGTCCGACCACGAGACCCTGACCGCCATCCTGAGCCCTCTCATCGCCGAGAGGGAGGCCATGAAGGACAGCGCCTTGCGGCTCGAGATGGGAGGCATCCCCAGGACCTTCAAGTTCATCTTTCGGGGCACTGGCTACGATGAAAAGCTCGTCCGCGAGGTGGAAGGCCTCGAAGCTTCCGGCTCCGTCTACATCTGTACCCTGTGTGATGCCACCCGCCTGGAGGCCGCTCAGAATCTGGTTCTCCACTCCATCACGAGAAGCCACGCCGAGAACCTGGAGCGCTACGAGGTCTGGCGTTCGAATCCCTACCACGAGTCGGCCGAGGAGCTGCGCGATCGGGTGAAAGGGGTCTCGGCCAAACCGTTCATCGAGACGGTGCCTTCCATCGACGCCCTCCACTGCGACATTGGCAACGCCGCCGAGTTTTACAAGATCTTCCAGCTGGAAATCGGCGAGGTGTACAAGAACCCCGACGCTTCCAAAGAAGAGAGGAAGCGGTGGCAGGCCACTCTGGACAAACATCTCCGTAAGAAGATGAACCTGAAGCCCATCATGAGAATGAATGGCAACTTCGCCCGCAAGTTGATGACCCAAGAGACGGTGGAAGCCGTGTGCGAGCTCATTCCCTCCGAGGAGAGGCACGAGGCCCTGCGCGAGCTCATGGCGCTCTACCTGCAGATGAAGCCCGTGTGGCGGTCCTCGTGCCCCGCGCAAGAGTGCCCGGAGTCGCTGTGCCAGTACAGTTTCAACTCACAGCGCTTTGCCGAGCTCCTCTCGACCAAGTTCAAGTATCGCTACGAGGGCAAGATCACCAACTACTTTCACAAAACACTGGCCCATGTCCCCGAAATCATCGAGAGGGACGGCTCCATCGGGGCGTGGGCCAGCGAAGGCAACGAGTCCGGCAACAAACTCTTCCGCCGCTTTCGGAAAATGAATGCCCGGCAGTCCAAGTGCTACGAGCTGGAAGACGTGCTGAAGCACCACTGGCTGTACACCTCCAAATTC-GTGGAGCCAGGAGACGTTGCGCAGCCCCCCACAGCTCTCCCGGTCACTGTCACCACACCGTACCTGGAGGAGGATATCCCTGAGCAGCCCCTACACGACGTATACTGCAGCAAGCTGCTCGACCTGGTCTTCCTACTCGACGGCTCCTCCAGGCTCTCGGAGGCTGAGTTTGAGGTGCTGAAGGCCTTCGTGGTGGGCACCATGGAGCGGCTGCACATCTCCCAGAAGCGGATCCGCGTGGCCCTGGTGGAGTACCATGACGGCTCCCATTCTTACATCGAGCTTAAGGACCGGAAGCGGCCCTCGGAACTGCGGCGCATCGCCAGCCAGGTGAAGTACGCGGGCAGCCAGGTGGCCTCCACCAGCGAGGTCCTGAAGTACACGCTGTTCCAGGTCTTCAGCAAGGCTGACCGCCCAGAGGCCTCCCGCGTGGTCCTGCTCCTGACAGCCAGCGAGGAGCCCCCCCGGCTGGCCCGCAACCTGGCCCGCTACGCGCAGGGCCTGAAGAAGAAGAAGGCCATCGTGATCCCGGTGGGCCTGGGGCCCCACGCCAGCATCAAGCAGCTCCGCCTCATTGAGAAGCAGGCMCCTGAGAACAAGGCCTTTGTGCTCAGCAGCGTGGACGAGCTGGAGCAGAGGCGGGACGAAATCATCAATTACTTCTGTGACTTGGCGCCTGCAGCCCCCGCTGCCACTCAGCCCCCCGACCTGGCCCAAGTCACCGTGGGTCCTGGCCTTTCGGAGAACCCGTCCCTGGGGCCCACGGGGAAGTCCATGGCTCTGGACGTGGTGTTTGTCCTGGAAGGCTCAGACAAGGTGGGCGAGGCCAGCTTCAACCGCAGCAGGGAGTTCCTGGAGGAGGTGATCCAGCGGATGGAGGTGGGCCAGGACAGCATCCACATCACGGTGCTGCAGTACTCGTACGTGGTCACGGCGGAGCACACCTTCCGCGAGGTGCAGACCAAGGCCGACGTCCTGCAGCGCGTGCGGGAGCTGCGCTACCAGGGGGGCAACAGGACCAACACCGGGCTGGCCCTCCACTACCTGGCTGAGCACAGCTTCTCCCCTGGCCAGGGGGACCGGGAGCAGGCCCCTAACCTGGTCTACATGGTCACAGCCAGCCCCGCCTCTGATGAGATCAAGCGGCTGCCCGGAGACATCCAGCTAGTGCCCATTGGAGTGGGGCCTGACGCCAATGTGCAGGAGCTGGAGAATATGGCCTGGCCCAAYGCCCCCATT------
>Hemicentetes.semispinosus
-----------------------------------------------------------------------------------------------------------------------------------------------------------------------------------------------------------------------------------------------------------------------------------------------------------------------------------------------------------------------------------------------------------------------------------------------------------------------------------------------------------------------------------------------------------------------------------------------------------------------------------------------------------------------------------------------------------------------------------------------------------------------------------------------------------------------------------------------------------------------------------------------------------------------------------------------------------------------------------------------------------------------------------------------------------------------------------------------------------------------------------------------------------------------------------------------------------------------------------------------------------------------------------------------------------------------------------------------------------------------------------------------------------------------------------------------------------------------------------------------------------------------------------------------------------------------------------------------------------------------------------------------------------------------------------------------------------------------------------------------------------------------------------------------------------------------------------------------------------------------------------------------------------------------------------------------------------------------------------------------------------------------------------------------------------------------------------------------------------------------------------CCATCGCGGCAGTCACCACCTTCCTCATCCTCTTCACCGTCTTCGGCAATGCCCTGGTCATCTTGGCGGTGCTAACTAGTCGCTCGCTGCGGGCCCCGCAGAACCTGTTCCTGGTGTCGTTGGCCGCCGCGGACATTCTGGTGGCCACGCTCATCATCCCTTTTTCGCTGGCCAACGAGCTGCTGGGCTACTGGTACTTCTGGCACACGTGGTGCGAGGTGTACCTGGCACTGGATGTGCTTTTCTGTACCTCGTCCATCGTGCACCTGTGTGCCATCAGCCTGGACCGCTACTGGGCCGTGAGCCGGGCGCTCGAATACAACTCCAAGCGCACGCCGCGGCGCATCAAGGGCATCATCCTGACCGTGTGGCTCATCGCGGCCGCCATCTCGCTGCCGCCCCTCATTTACAAGGGCGACCAGAGCCCCCAGCCCCAGGGGCGCCCCCAGTGCCAGCTCAACCAGGAGGCCTGGTACATCCTCGCCTCTAGCATCGGCTCTTTCTTCGCACCCTGCCTCATCATGATCCTCGTCTACCTGCGCATCTACCTGATCGCCAAGCGCAGCAACC---GCCGGGGGCCCAGGGCCAAGGGGGACTCCAAGGGCCGGGC---CTCCAAGCAGCCCCATCCCCTTGCCGGAGGGGCT------TCAACCAAGCCGCCAACCCTGACCTCTTCCCTGGCTGTTGCTGGAGAGGCCAATGGACACTCTAAACCCACCGGGGAGGAGGGGAAGACCCTGGAAGATCCTGGGGCAGTGACATTGCCACCCAACTGGCCTGCCCTTCCCAACTCAGGCCAGGNCCAGAAGGAGGGTGTCTGTGGGACATCTCCAGAGGAGGATGCTGAAGAGGAGGACGAGGGTGGACCCCAGGCTCTGCCAGCCTCCCCAGCCTCTGCCTGCAGTCCCCCCCTGCAGCAGCCCCAGGGCACTCGGGTACTGGCTACCTTACATGGCCAGGTGCTCCTGAGCAGGGGCCTGGGTGCTGCAAGCGGCCAGTGGTGGCGTCGCAGGACCCAGTTGACCCGGGAGAAGCGGTTCACCTTTGTGCTGGCCGTGGTCATCGGCGTCTTCGTCCTCTGCTGGTTCCCCTTCTTCTTCAGCTACAGCCTGGGTGCCATCTGCCCCCAACACTGCACGGTGCCCCATGGCC-----------------------------------------------------------------------------------------------------------------------------------------------------------------------------------------------------------------------------------------------------------------------------------------------------------------------------------------------------------------------------------------------------------------------------------------------------------------------------------------------------------------------------------------------------------------------------------------------------------------------------------------------------------------------------------------------------------------------------------------------------------------------------------------------------------------------------------------------------------------------------------------------------------------------------------------------------------------------------------------------------------------------------------------------------------------------------------------------------------------------------------------------------------------------------------------------------------------------------------------------------------------------------------------------------------------------------------------------------------------------------------------------------------------------------------------------------------------------------------------------------------------------------------------------------------------------------------------------------------------------------------------------------------------------------------------------------------------------------------------------------------------------------------------------------------------------------------------------------------------------------------------------------------------------------------------------------------------------------------------------------------------------------------------------------------------------------------------------------------------------------------------------------------------------------------------------------------------------------------------------------------------------------------------------------------------------------------------------------------------------------------------------------------------------------------------------------------------------------------------------------------------------------------------------------------------------------------------------------------------------------------------------------------------------------------------------------------------------------------------------------------------------------------------------------------------------------------------------------------------------------------------------------------------------------------------------------------------------------------------------------------------------------------------------------------------------------------------------------------------------------------------------------------------------------------------------------------------------------------------------------------------------------------------------------------------------------------------------------------------------------------------------------------------------------------------------------------------------------------------------------------------------------------------------------------------------------------------------------------------------------------------------------------------------------------------------------------------------------------------------------------------------------------------------------------------------------------------------------------------------------------------------------------------------------------------------------------------------------------------------------------------------------------------------------------------------------------------------------------------------------------------------------------------------------------------------------------------------------------------------------------------------------------------------------------------------------------------------------------------------------------------------------------------------------------------------------------------------------------------------------------------------------------------------------------------------------------------------------------------------------------------------------------------------------------------------------GTTGAGTTCATTGAGCTCGACATTGATGACCCTGATGAAAAGACTGAAGGATCAGACACAGACAGGCTTCTAACCATTGACCTGCAAAAATCACTTAATCTCCTTGGGGCAAAGGACGATGATTCTGGCCGTACCAGTTGTTATGAACCTGACATTCTGGACACTGAGTTTAATGTCAGTGACATGTGCGATGGTACCTCAGAGGTGGCTCAGACACAAAGGTTGAAAGGGGAAGTAGATCTCTTGTGCCTTGACCAGAAGAATCGAAATAACTTACTGTCTCTAGACACTGCCTCTGCTGCGCAGCAGCCTAGTGCCACCTTAGTAGAGGAAAGCAAACCAAGACCACTTCT---TGGTGGATCTGAGCCAGCTCCTCAAGCTGCCCATTCTCAGCTAAGTAATCTGAGTTCACTGGCAAACATCGACTTTTATGCCCAGGTAAGCGAGATTACACCAGCAGGGAGTGTGGTCCTTTCCCCGGGACAAAAACTCAAAGCAGGGATGTCCCAGTGTGACATGCATCCTGAAGTGGTCTCACCTGGCCAAGCCAACTTCATCATGGACAACGCCTACTTCTGTGAGGCAGATGCCAAAAAGTGCATTGCCATGGCCCCTCATGTCCGGATGGAGTCGCATGGGGAGCTGAGC------CAGGAAGACAGTTACATCACCACAGAAAGCCTTACCACTACTGCTGTGAGGTCTGGGCCAGCAGAAGGAGCCCCAAGCTCTGAGATGCCTGTCCCAGACTATACCTCCATCCATATAGTCCAGTCTCCACAGGGCCTAGTCCTCAATGCAACTGCCTTGCCCTTGCCTGACAAAGAGTTTTTCACATCATGTGGCTAT------------------------------------------------------------------------------------------------------------------------------------------------------------------------------------------------------------------------------------------------------------------------------------------------------------------------------------------------------------------------------------------------------------------------------------------------------------------------------------------------------------------------------------------------------------------------------------------------------------------------------------------------------------------------------------------------------------------------------------------------------------------------------------------------------------------------------------------------------------------------------------------------------------------------------------------------------------------------------------------------------------------------------------------------------------------------------------------------------------------------------------------------------------------------------------------------------------------------------------------------------------------------------------------------------------------------------------------------------------------------------------------------------------------------------------------------------------------------------------------------------------------------------------------------------------------------------------------------------------------------------------------------------------------------------------------------------------------------------------------------------------------------------------------------------------------------------------------------------------------------------------------------------------------------------------------------------GGCAGAGCCAGGAGGCCCTGTGCTGCCCCCCACAGCAGTTCCGGTCAGTGCCACCACGCCGTACGTGGAGGAGGAGATCCCTGAGGTCCCCCTGCACGACCTCTACTGCAGCAAGTTGCTTGACCTGGTCTTCCTGCTTGACGGCTCCTCCAAGCTGTCGGAGGCCGAGTTTGAGGTGCTGAAGGCCTTCGTGGTGGGCACCATGGAGCGGCTGCACATCTCCCAGAAGCGCATCCGGGTGGCCCTGGTGGAGTACCACGACGGCTCACACTCTTACATCGAACTCAAGGACCGGAAGCGGCCCTCGGAGCTGCGGCGCATTGCGGGCCAGGTGAAGTACGCGGGCAGTCAGGTGGCTTCCACCAGCGAGGTCCTGAAGTACACGCTGTTCCAGGTCTTCAGCAAGGTCGACCGCCCCGAAGCCTCCCGCGTGGTCCTGCTCCTGACAGCCAGCGAGGAGCCCCCGCGGATGGCCCGGAACTTGGCCCGTTATGCACAGGGCCTGAAGAAGAAGAAGGCCATCGTGATCCCAGTGGGCATCGGGCCCCACGCCAGCCTCAAGCAGCTCCGCCTCATCGAGAAGCAGGCCCCCGAGAACAAGGCCTTCGTGCTCAGCAGCGTGGATGAGCTGGAGCAGAGGAGGGACGAGATTATCAACTACTTCTGTGACCTGGCACCTGAAGCCCCGGCCTCGACTCAGGCCCCCGAAATGGCCCCGGTCACTGTGGGTCCTGGCCTTTCGAAGGACCCATCCCTGGGGCCCACGAGGAAGTCCATGGCCCTGGATGTGGCATTTGTCCTGGAAGGCTCAGACAAGGTTGGCGAGGCCAACTTCAACCGCAGCAGGGAGTTCATGGAGGAGGTGATCCGGCGGATGGACGTGGGCCAGGACAGCATCCACATCGCGGTGCTGCAGTACTCGTACGTGGTCACNGTGGAGCATGCCTTCCACGAGGCACAGTCCAAGGCCAACATCCTGCAGCGCGTGCGGGAGCTACGCTACCAGGGTGGCAACAGGACCAACACCGGGCTGGCCCTACAGTACCTTTCTGAGCACAGCTTCTCCCCCAGCCAGGGGGACCGTGAGCAGGCCCCCAACCTGGTCTACATGGTCACAGCCAACCCTGCCTCTGATGAGATCAGGCGGCTGCCTGGAGACATCCAGCTGGTGCCCATAGGAGTGGGACCTCATGCCAATGCGCAGGAGCTGGAGAAGGTGGGCTGGCCCAACGCACCCATTCTCATC
>Setifer.setosus
-----------------------------------------------------------------------------------------------------------------------------------------------------------------------------------------------------------------------------------------------------------------------------------------------------------------------------------------------------------------------------------------------------------------------------------------------------------------------------------------------------------------------------------------------------------------------------------------------------------------------------------------------------------------------------------------------------------------------------------------------------------------------------------------------------------------------------------------------------------------------------------------------------------------------------------------------------------------------------------------------------------------------------------------------------------------------------------------------------------------------------------------------------------------------------------------------------------------------------------------------------------------------------------------------------------------------------------------------------------------------------------------------------------------------------------------------------------------------------------------------------------------------------------------------------------------------------------------------------------------------------------------------------------------------------------------------------------------------------------------------------------------------------------------------------------------------------------------------------------------------------------------------------------------------------------------------------------------------------------------------------------------------------------------------------------------------------------------------------------------------------------CCATCGCGGCGGTCACCACCTTCCTCATCCTCTTCACCGTCTTCGGCAATACCCTGGTCATCTTGGCGGTGCTGACTAGCCGCTCGCTGCGGGCCCCGCAGAACTTGTTCCTGGTGTCGTTGGCCGCCGCGGACATCCTGGTGGCCACGCTCATCATCCCTTTCTCGCTGGCCAACGAGCTGCTGGGCTACTGGTACTTCTGGCACACGTGGTGCGANGTGTACCTGGCACTGGACGTGCTTTTCTGTACCTCGTCCATCGTGCACCTGTGCGCCATCAGCCTGGACCGCTACTGGGCCGTGAGCCGCGCGCTCGAGTACAANTCNAAGCGCACGCCGCGGCGTATCAAGGGCATCATCCTCACCGTGTGGCTCATCGCCGCAGCCATCTCGCTGCCGCCCCTCATTTACAAGGGCGACCAGGGCCCCCAGCCCCACGGGCGCCCCCAGTGCCGGCTCAANCAGGAAGCCTGGTACATCCTCTCCTCTAGCATTGGCTCCTTCTTCGCACCCTGTCTCATCATGATNCTCGTCTACCTGCGCATCTACCTGATCGCCAAGCGCAGCAACC---GCCGGGGATCCAGGGCCAAGGGGGCCTCCAAGGGTGGGGT---TTCCAAGCAGCCCCATCCCCTTGCTGGAGGGGCT------TCANCCAAGCCGCCAACCCTGACCTCTTCCCTGGCTGTTGCTGGAGAGGTCAATGGACACTCTAAGCCCACCGGGGAGGAGGGCAAGACCCCAGAAGATCTTGGGGAGGTGACATTGCCACCCAACTGGCCTGCCCTTCCCAACTCAGGCCAGGGCCAGAAGGAGGGTGTCTGTGGGATATCTCCAGAGGAGGATGCCGAAGAGGAGGAAGAGGGTGGACCTGAGGCACTGCCAGCCTCCCCTGCCTCCGCCGGCAGCCCCCCGCTGCAGCAGCCCCAGGGCACTCGGGTACTGGTTACCTTACATGGCCAGGTGGTCCTGAGCAGGGGTCTGGGTGCTGCAAGCGGCCAATGGTGGCGTCGCAGGACCCAGTTGACCCGGGAGAAGCGGTTCACCTTTGTGCTGGCTGTGGTCATTGGCGTCTTCGTCCTCTGCTGGTTCCCCTTCTTCTTCAGCTACAGCCTGGGTGCCATCTGCCCCCAACACTGCACGGTGCCCCACGGCC-----------------------------------------------------------------------------------------------------------------------------------------------------------------------------------------------------------------------------------------------------------------------------------------------------------------------------------------------------------------------------------------------------------------------------------------------------------------------------------------------------------------------------------------------------------------------------------------------------------------------------------------------------------------------------------------------------------------------------------------------------------------------------------------------------------------------------------------------------------------------------------------------------------------------------------------------------------------------------------------------------------------------------------------------------------------------------------------------------------------------------------------------------------------------------------------------------------------------------------------------------------------------------------------------------------------------------------------------------------------------------------------------------------------------------------------------------------------------------------------------------------------------------------------------------------------------------------------------------------------------------------------------------------------------------------------------------------------------------------------------------------------------------------------------------------------------------------------------------------------------------------------------------------------------------------------------------------------------------------------------------------------------------------------------------------------------------------------------------------------------------------------------------------------------------------------------------------------------------------------------------------------------------------------------------------------------------------------------------------------------------------------------------------------------------------------------------------------------------------------------------------------------------------------------------------------------------------------------------------------------------------------------------------------------------------------------------------------------------------------------------------------------------------------------------------------------------------------------------------------------------------------------------------------------------------------------------------------------------------------------------------------------------------------------------------------------------------------------------------------------------------------------------------------------------------------------------------------------------------------------------------------------------------------------------------------------------------------------------------------------------------------------------------------------------------------------------------------------------------------------------------------------------------------------------------------------------------------------------------------------------------------------------------------------------------------------------------------------------------------------------------------------------------------------------------------------------------------------------------------------------------------------------------------------------------------------------------------------------------------------------------------------------------------------------------------------------------------------------------------------------------------------------------------------------------------------------------------------------------------------------------------------------------------------------------------------------------------------------------------------------------------------------------------------------------------------------------------------------------------------------------------------------------------------------------------------------------------------------------------------------------------------------------------------------------------------------GTTGAGTTTATTGAGCTAGACATTGATGACCCTGATGAAAAGACTGAAGGATCAGACACAGACAGGCTTCTAACCATTGACCTGCAAAAATCACTTAATCTCCTTGGGGCAAAGGATGATGATTCTGGACGTACCAGTTGTTGTGAACCTGACATTCTTGACACTGAGTTTAATGCCAGTGACATGTGTGATGGTACCTCAGAAGTGGCTCAGACACAAAGGTTGAAAGGGGAAGTAGATCTCTTGTGCCTTGACCAGAAGAATCAAAATAGCTTACTGTCTCTAGACACTGCCTCTGCTACACAGCAGCCTAGTGCCACCTTAGTAGATGAAAGTAAACCAAGTCTACTTCT---TGGTGGATCTGAGTCAGCTCCTCAAGCGTCCCATTCTCAGCTAAGTAATCTGAGTTCACTGGCAAACATCGACTTTTATGCACAGGTAAGCGAGATTACACCAGCAGGGAGTGTGGTCCTTTCTCCGGGCCAAAAACTTAAAGCAGGGATGTCCCAGTGTGACATGCATCCTGAAGTGGTCTCACCTGGCCAAGCCAACTTCATCATGGACAACGCCTACTTCTGTGAGGCAGATGCCAAAAAGTGCATTGCCATGGCCCCTCATGTCCAGGTGGAGTCGCATGGGGAGCCAAGCTTTAACCAGGAAGACAGTTACATCACCACAGAAAGCCTTACCACTACTGCTGTGAGGTCTGGGCCAGCAGAAGGAGCCCCGAGCTCCGAGATGCCTGTCCCAGACTATACCTCCATCCATATAGTCCAGTCTCCACAGGGCCTAGTCCTCAACGCAACTGCCTTGCCCTTGCCTGACAAAGAGTTTTTCACATCTTGTGGCTAT------------------------------------------------------------------------------------------------------------------------------------------------------------------------------------------------------------------------------------------------------------------------------------------------------------------------------------------------------------------------------------------------------------------------------------------------------------------------------------------------------------------------------------------------------------------------------------------------------------------------------------------------------------------------------------------------------------------------------------------------------------------------------------------------------------------------------------------------------------------------------------------------------------------------------------------------------------------------------------------------------------------------------------------------------------------------------------------------------------------------------------------------------------------------------------------------------------------------------------------------------------------------------------------------------------------------------------------------------------------------------------------------------------------------------------------------------------------------------------------------------------------------------------------------------------------------------------------------------------------------------------------------------------------------------------------------------------------------------------------------------------------------------------------------------------------------------------------------------------------------------------------------------------------------------------------------------GGCGGAGCCAGGAGGCCCTGGGCTGCCCCCCACAGAAGTCCCGGTCAGTGCCACCACGCCGTACGTGGAGGAGGATATCCCCGAGGTCCCCATGCACGACCTGTACTGCAGCAAGCTGCTCGACCTGGTCTTCCTGCTCGACGGCTCCTCCAGGCTGTCTGAGGCCGAGTTTGAGGTGCTGAAGGCCTTTGTGGTGGGCATGATGGAGCGGCTGCACATCTCCCAGAAACGCATCCGGGTGGCCCTGGTGGAGTACCATGACGGCTCACACTCTTACATCGAACTCAAGGACCGGAAGCGGCCCTCGGAGCTGCGGCGCATTGCGGGCCAGGTGAAGTACGCGGGCAGCCAGGTGGCTTCCACCACCGAGGTCCTGAAGTACACGCTGTTCCAGGTCTTCAGCAAGGTGGACCGCCCCGAAGCCTCCCGCGTGGTCCTGCTCCTGACAGCCAGCGAGGAGCCCCCCCGGATGGCCCGGAACTTGGCCCGCTATGCACAGGGCCTGAAGAAGAAGAAGGCCATCGTGATCCCAGTGGGCATCGGGCCCCACGTCAGCCTCAAGCAGCTCCGCCTCATCGAGAAGCAGGCCCCCGAGAACAAGGCCTTCGTGCTCAGCAGCGTGGATGAGCTGGAGCAGAGGAGGGACGAGATTATCAACTACCTCTGCGACCTGGCACCCGAAGCCCCAGCCTCAACTCAGCCCCCCGACATGGCCCAAGTCACTGTGGGTCCTGGCCTTTCGAAGGACCCATCCCTGGAGCCCACGAGGAAGTCCCTGGCCCTGGATGTGGCATTTGTCCTGGAAGGCTCAGACAAGGTTGGCGAGGCCAGCTTCAACCGCTGCAGGGAGTTCATGGAGGAGGTGATCCGGCGGATGGACGTGGGCCAGGACAGCATCCACGTCACTGTGCTACAGTANTCATACGTGGTCACGGTGGAGCACACCTTCCGTGAGGCACAGTCCAAGGCCGACATCCTGCAGCGTGTGCGGGAGCTACGCTACCTGGGTGGCAACAGGACCAACACCGGGCTGGCCCTACAGTACCTCTCNGAGCACAGCTTCTCCTCCCGCCAGGGGGACCGTAAGCAGGCCCCCAACCTGGTCTACATGGTCACAGCCAACCCCGCCTCTGACGAGATCAGGCGGCTGCCTGGAGACATCCAGCTGGTGCCCATTGGAGTGGGGCCTCATGCCAGTGCGCAGGAGCTGGAGAAGATGGGCTGGCCCAATGCACCCATTCTCATC
>Microgale.talazaci
-----------------------------------------------------------------------------------------------------------------------------------------------------------------------------------------------------------------------------------------------------------------------------------------------------------------------------------------------------------------------------------------------------------------------------------------------------------------------------------------------------------------------------------------------------------------------------------------------------------------------------------------------------------------------------------------------------------------------------------------------------------------------------------------------------------------------------------------------------------------------------------------------------------------------------------------------------------------------------------------------------------------------------------------------------------------------------------------------------------------------------------------------------------------------------------------------------------------------------------------------------------------------------------------------------------------------------------------------------------------------------------------------------------------------------------------------------------------------------------------------------------------------------------------------------------------------------------------------------------------------------------------------------------------------------------------------------------------------------------------------------------------------------------------------------------------------------------------------------------------------------------------------------------------------------------------------------------------------------------------------------------------------------------------------------------------------------------------------------------------------------------------------------------------------------------------------------------------------------------------------------------------------------------------------------------------------------------------------------------------------------------------------------------------------------------------------------------------------------------------------------------------------------------------------------------------------------------------------------------------------------------------------------------------------------------------------------------------------------------------------------------------------------------------------------------------------------------------------------------------------------------------------------------------------------------------------------------------------------------------------------------------------------------------------------------------------------------------------------------------------------------------------------------------------------------------------------------------------------------------------------------------------------------------------------------------------------------------------------------------------------------------------------------------------------GCTGCCCCCATGAAAGAAGCGAACATCCGAGGACACGGCAGCATGGCCTCCTACCCAGGCGTGCGGACCCATGGGACTCTGGAGAGCATGAGTGGGCCGAAGGCAGGTTCCAGAAGCCTGACTGCCTTGGCTGACACTTTCGAACACGTGATAGAGGAGCTGTTGGATGAGGACCAGAAAGTTCGGCCCAACGAAGAGAACAATAAGGACGCGGACATGTACACGTCCAGGGTGATGCTCAGTAGTCAAGTGCCTTTGGAGCCTCCTCTTCTCTTCCTGCTTGAGGAATACAAAAATTACCTGGATGCTGCAAACATGTCGATGAGGGTCCGGCGCCACTCTGACCCCGCCCGCCGGGGGGAGCTGAGTGTGTGTGACAGTATTAGTGAGTGGGTCACAGCGGCAGATAAAAAGACTGCAGTGGACATGTCGGGCGGGACAGTCACGGTCCTTGAAAAAGTCCCTGTATCGAAAGGCCAACTGAAGCAATACTTCTACGAGACCAAGTGTAATCCCATGGGTTACA-----------------------------------------------------------------------------------------------------------------------------------------------------------------------TCATTGGGCCATAGTTTGTTAATCTCAACTAATGCCTACTTTACATTCTCCTTAATTGTTCTTGTTATTATGCTGTTTTGTGAACCTGTAGAAAACAAGTGCTTTTTATCTTGAAATTCAACAAAACAGAAAGAATACGCATAGAATAATGCATTCTATGTAGCCATGTCACTGTGAATAACAATTTCTTGCATATTTAGCCATTTTGATTTCTATGTTTCATTTTTCCTTCTCTGTTGCTGCGTGCAAAACCGATCAAAGG-AAGGTAAACTTCAGTTTTACAATCTGTATACCTAAAAGCGGGTATTACCGTTAATTTTACTGACTTGTTTAAATGATTCGCTTTTGTAAGAATCAGATGGCNTTATGCTTGTTGCACAATGCCATATTGG--------------------------------------------------------------------------------------------------------------------------------------------------------------------------------------------------------------------------------------------------------------------------------------------------------------------------------------------------------------------------------------------------------------------------------------------------------------------------------------------------------------------------------------------------------------------------------------------------------------------------------------------------------------------------------------------------------------------------------------------------------------------------------------------------------------------------------------------------------------------------------------------------------------------------------------------------------------------------------------------------------------------------------------------------------------------------------------------------------------------------------------------------------------------------------------------------------------------------------------------------------------------------------------------------------------------------------------------------------------------------------------------------------------------------------------------------------------------------------------------------------------------------------------------------------------------------------------------------------------------------------------------------------------------------------------------------------------------------------------------------------------------------------------------------------------------------------------------------------------------------------------------------------------------------------------------------------------------------------------------------------------------------------------------------------------------------------------------------------------------------------------------------------------------------------------------------------------------------------------------------------------------------------------------------------------------------------------------------------------------------------------------------------------------------------------------------------------------------------------------------------------------------------------------------------------------------------------------------------------------------------------------------------------------------------------------------------------------------------------------------------------------------------------------------------------------------------------------------------------------------------------------------------------------------------------------------------TTAGGAACTCAAGGCCCTCAAAGATCTTTATTGCCATAAAGCAGAGTAACTGCCTTGGGCTTGAACCTGGTTTACTGTGAACTCTAATCAAGGCAGGAGATGCAGTCCTTCTACTAACTGCCATGTGGACTTGTGGAAGGGACCCTTGTGACCCCTGAGAATCCAGTGTGGCTTAGTGTTTGA----CATGGAATCGGGAGTGTTGCTCCAGGATTTGGAATGCCGCCGTCATCCCCCCCACCTCCCCACCCCTACGCCGGTCTGTCTGTCCAAAGCATGCACAACATGTTTTGTTTGCCCTTTGTGCTTCTACTCTTTTTCTTTCAGGGAAGCTGCAAAAGAGTGTCGACGTCGAAAGAAAGAATACGTAAAATGTCTGGAGAGTCGAGTTGCAGTGCTGGAAGTTCAGAACAAGAAGCTTATAGAGGAACTTGAAACCTTGAAAGACATTTGTCCTCCCA--------------------------------------------------TGAGTTTATTGAACTAGACATTGATGACCCTGATGAAAAGACGGAAGGATCGGACACAGACAGACTTCTAAGCATTGACTTGCAAAAATCACTAAATCTCCTTGGGGCAAAGGATGATGATTCCGGACGTACCAGTTGTTATGAACCTGACATTCTGGACACTGATTTTAATGCCAGTGACATGTGTGATCATGCCTCAGAGGTGGCTCAGCCACAGCGGTTAAAAGGGGAAGTAGATCTCTTGTGCCTTGACCAGAAGAATCAAAATAGCTTACTGTCTATAGATGCTGCCTCTGCTGTAAAGCAGCTCAGTGCCCCCTTAGTGGAGGAAAGCAAACCAAGACCACTTCTTCTTGGTGAATCTGAGTCAGCTCATCAAGCTGCCCATTCTGAGCTCAATAGTCTCAGTTCACTGACAAACATTGACTTCTATACCCAGGTAAGCGAGATTACACCAGCAGGGAGTGTGGTCCTTTCCCCTGGCCAAAAACTTAAAGCAGGGATGTCCCAGTGTGACATGCATCCTGAAGTGGCCTCACCTGGTCAAGCCGACTTCATCATGGACAATGCCTACTTCTGTGAGGCAGATGCCAAAAAGTGCATTGCCGTGGCCCCTCATGTCCAGGTGGAGTCACATGGGGAGCCGAGCTTTAACCAGGAAGACAGTTACATCACCACAGAAAGCCTTACCACTACTGCTGTGAGATCTGGGCCACCAGAAGGAGCCCTGAGTTCCGAGATGTCTGTCCCAGACTATACCTCCATCCATATAGTCCAGTCTCCACAGGGCCTAGTCCTCAATGCAACCCCCTTGCCCCTGCCTGACAAAGAAGTTTTCACATTGTGTGGCTAC--------------------------GTGAAAATGCAAAATGCAAACTGAGGGAGCAATACTACACCGCATCAAAATATCCCTTCTCAGTG-GCGCAACTCAAATTCCATGGGGGCCGGGGCGGAAACAGTTTTTTAA--AATGTGTTTTCTTTCTGTTTAGCCAAGATGTTCCCTGAAACTGTAGCGACNCAGAATGACTTAAAGACTTCTGTTTAACGTTTTGAGTATTGACTTCCCTTGGCCAACAACAAAGAGTAGCTATAAACCCACCAAAATGTAATATTCTAATAAGGCAGAGTTTAACTATTGGTAATACAACTTAAACATGTTTGCTATAAAAAAAAAAAA--------------------------------------------------------------------------------------------------------------------------------------------------------------------------------------------------------------------------------------------------------------------------------------------------------------------------------------------------------------------------------------------------------------------------------------------------------------------------------------------------------------------------------------------------------------------------------------------------------------------------------------------------------------------------------------------------------------------------------------------------------------------------------------------------------------------------------------------------------------------------------------------------------------------------------------------------------------------------------------------------------------------------------------------------------------------------------------------------------------------------------------------------------------------------------------------------------------------------------------------------------------------------------------------------------------------------------------------------------------------------------------------------------------------------------------------------------------------------------------------------------------------------------------------------------------------------------------------------------------------------------------------------------------------------------------------------------------------------------------------------------------------------------------------------------------------------------------------------------------------------------------------------------------------------------------------------------------------------------------------------------------------------------------------------------------------------------------------------------------------------------------------------------------------------------------------------------------------------------------------------------------------------------------------------------------------------------------------------------------------------------------------------------------------------------------------------------------------------------------------------------------------------------------------------------------------------------------------------------------------------------------------------------------------------------------------------------------------------------------------------------------------------------------------------------------------------------------------------------------------------------------
>Chrysochloris.stuhlmanni
-----------------------------------------------------------------------------------------------------------------------------------------------------------------------------------------------------------------------------------------------------------------------------------------------------------------------------------------------------------------------------------------------------------------------------------------------------------------------------------------------------------------------------------------------------------------------------------------------------------------------------------------------------------------------------------------------------------------------------------------------------------------------------------------------------------------------------------------------------------------------------------------------------------------------------------------------------------------------------------------------------------------------------------------------------------------------------------------------------------------------------------------------------------------------------------------------------------------------------------------------------------------------------------------------------------------------------------------------------------------------------------------------------------------------------------------------------------------------------------------------------------------------------------------------------------------------------------------------------------------------------------------------------------------------------------------------------------------------------------------------------------------------------------------------------------------------------------------------------------------------------------------------------------------------------------------------------------------------------------------------------------------------------------------------------------------------------------------------------------------------------------------------------------------------------------------------------------------------------------------------------------------------------------------------------------------------------------------------------------------------------------------------------------------------------------------------------------------------------------------------------------------------------------------------------------------------------------------------------------------------------------------------------------------------------------------------------------------------------------------------------------------------------------------------------------------------------------------------------------------------------------------------------------------------------------------------------------------------------------------------------------------------------------------------------------------------------------------------------------------------------------------------------------------------------------------------------------------------------------------------------------------------------------------------------------------------------------------------------------------------------------------------------------------------------------------------------------------------------------------------------------------------------------------------------------------------------------------------------------------------------------------------------------------------------------------------------------------------------------------------------------------------------------------------------------------------------------------------------------------------------------------------------------------------------------------------------------------------------------------------------------------------------------------------------------------------------------------------------------------------------------------------------------------------------------------------------------------------------------------------------------------------------------------------------------------------------------------------------------------------------------------------------------------------------------------------------------------------------------------------------------------------------------------------------------------------------------------------------------------------------------------------------------------------------------------------------------------------------------------------------------------------------------------------------------------------------------------------------------------------------------------------------------------------------------------------------------------------------------------------------------------------------------------------------------------------------------------------------------------------------------------------------------------------------------------------------------------------------------------------------------------------------------------------------------------------------------------------------------------------------------------------------------------------------------------------------------------------------------------------------------------------------------------------------------------------------------------------------------------------------------------------------------------------------------------------------------------------------------------------------------------------------------------------------------------------------------------------------------------------------------------------------------------------------------------------------------------------------------------------------------------------------------------------------------------------------------------------------------------------------------------------------------------------------------------------------------------------------------------------------------------------------------------------------------------------------------------------------------------------------------------------------------------------------------------------------------------------------------------------------------------------------------------------------------------------------------------------------------------------------------------------------------------------------------------------------------------------------------------------------------------------------------------------------------------------------------------------------------------------------------------------------------------------------------------------------------------------------------------------------------------------------------------------------------------------------------------------------------------------------------------------------------------------------------------------------------------------------------------------------------------------------------------------------------------------------------------------------------------------------------------------------------------------------------------------------------------------------------------------------------------------------------------------------------------------------------------------------------------------------------------------------------------------------------------------------------------------------------------------------------------------------------------------------------------------------------------------------------------------------------------------------------------------------------------------------------------------------------------------------------------------CTGAGTTCTATAATGATGACTCTTGGGTAGAATTTATTGAGCTAGACATCGATGACCCTGATGAAAAGACTGAAGGATCAGACACAGACAGACTTCTAAGCATTGACCCTCAAACATCACTGAATATCCTTGGGGCAAAGGATGATGATTCTGGACGTACCAGCTGTTATGAGCCTGACATTTTGGAGACTGATTTCAATGCCAGTGACATGTGTGATGGTACCTCAGAGGTGGCTCAGCCACAAAGGTTGAAAGGGGAANNNNNNNNNNNNNGCCTTGACCGGAAGAATCAAAATAGTTCCCTGTTTATTGATGCTGCCTCTGATACTCAGCAGCCCAATGTCACCCTAGCAGAGGAAAGCAAACCAAGACCACTTCTCATTGGTGGGTCTGAGTCAGCGCATCAAGCTGCTCATACTCAGCTAAGCAATCCGAGTTCACTGGCAAACATCGACTTTTATGCCCAGGTAAGCGACATAACACCAGCAGGGAGCATGGTCCTCTCCCCAGGCCAAAAGCTTAAAGCAGGGATATCCCAGTGTGACCTTCATCCAGAAATAGTCTCACCCTTCCCGGTCAACTTCATCATGGACAATGCCTACTTCTGTGAGGCAGATGCCAAAAAGTGCATCACCGTGACCCCTCATGTCCAGGTCGAATCATGTGTGGAGCCAAGCTTTAAGATGGAGGACAGTTACATCACCACAGAAAGCCTTACCACTACCGCTGTGAGATCTGGGGGAGCAGAAGGAGCACCTGGCTCTGACGTGCCTGTCCCAGACTACACCTCTGTCCATATAGTACAATCTCCACAGGGCCTCGTCCTAAACGCAACTGCTTTGCCTTTGCCTGACAAAGAGTTTCTCAGAACGTGTGGCTACGT--------------------------------------------------------------------------------------------------------------------------------------------------------------------------------------------------------------------------------------------------------------------------------------------------------------------------------------------------------------------------------------------------------------------------------------------------------------------------------------------------------------------------------------------------------------------------------------------------------------------------------------------------------------------------------------------------------------------------------------------------------------------------------------------------------------------------------------------------------------------------------------------------------------------------------------------------------------------------------------------------------------------------------------------------------------------------------------------------------------------------------------------------------------------------------------------------------------------------------------------------------------------------------------------------------------------------------------------------------------------------------------------------------------------------------------------------------------------------------------------------------------------------------------------------------------------------------------------------------------------------------------------------------------------------------------------------------------------------------------------------------------------------------------------------------------------------------------------------------------------------------------------------------------------------------------------------------------------------------------------------------------------------------------------------------------------------------------------------------------------------------------------------------------------------------------------------------------------------------------------------------------------------------------------------------------------------------------------------------------------------------------------------------------------------------------------------------------------------------------------------------------------------------------------------------------------------------------------------------------------------------------------------------------------------------------------------------------------------------------------------------------------------------------------------------------------------------------------------------------------------------------------------------------------------------------------------------------------------------------------------------------------------------------------------------------------------------------------------------------------------------------------------------------------------------------------------------------------------------------------------
>Potamogale.velox
------------------------------------------------------------------------------------------------------------------------------------------------------------------------------------------------------------------------------------------------------------------------------------------------------------------------------------------------------------------------------------------------------------------------------------------------------------------------------------------------------------------------------------------------------------------------------------------------------------------------------------------------------------------------------------------------------------------------------------------------------------------------------------------------------------------------------------------------------------------------------------------------------------------------------------------------------------------------------------------------------------------------------------------------------------------------------------------------------------------------------------------------------------------------------------------------------------------------------------------------------------------------------------------------------------------------------------------------------------------------------------------------------------------------------------------------------------------------------------------------------------------------------------------------------------------------------------------------------------------------------------------------------------------------------------------------------------------------------------------------------------------------------------------------------------------------------------------------------------------------------------------------------------------------------------------------------------------------------------------------------------------------------------------------------------------------------------------------------------------------------------------------------------------------------------------------------------------------------------------------------------------------------------------------------------------------------------------------------------------------------------------------------------------------------------------------------------------------------------------------------------------------------------------------------------------------------------------------------------------------------------------------------------------------------------------------------------------------------------------------------------------------------------------------------------------------------------------------------------------------------------------------------------------------------------------------------------------------------------------------------------------------------------------------------------------------------------------------------------------------------------------------------------------------------------------------------------------------------------------------------------------------------------------------------------------------------------------------------------------------------------------------------------------------------------------------------------------------------------------------------------------------------------------------------------------------------------------------------------------------------------------------------------------------------------------------------------------------------------------------------------------------------------------------------------------------------------------------------------------------------------------------------------------------------------------------------------------------------------------------------------------------------------------------------------------------------------------------------------------------------------------------------------------------------------------------------------------------------------------------------------------------------------------------------------------------------------------------------------------------------------------------------------------------------------------------------------------------------------------------------------------------------------------------------------------------------------------------------------------------------------------------------------------------------------------------------------------------------------------------------------------------------------------------------------------------------------------------------------------------------------------------------------------------------------------------------------------------------------------------------------------------------------------------------------------------------------------------------------------------------------------------------------------------------------------------------------------------------------------------------------------------------------------------------------------------------------------------------------------------------------------------------------------------------------------------------------------------------------------------------------------------------------------------------------------------------------------------------------------------------------------------------------------------------------------------------------------------------------------------------------------------------------------------------------------------------------------------------------------------------------------------------------------------------------------------------------------------------------------------------------------------------------------------------------------------------------------------------------------------------------------------------------------------------------------------------------------------------------------------------------------------------------------------------------------------------------------------------------------------------------------------------------------------------------------------------------------------------------------------------------------------------------------------------------------------------------------------------------------------------------------------------------------------------------------------------------------------------------------------------------------------------------------------------------------------------------------------------------------------------------------------------------------------------------------------------------------------------------------------------------------------------------------------------------------------------------------------------------------------------------------------------------------------------------------------------------------------------------------------------------------------------------------------------------------------------------------------------------------------------------------------------------------------------------------------------------------------------------------------------------------------------------------------------------------------------------------------------------------------------------------------------------------------------------------------------------------------------------------------------------------------------------------------------------------------------------------------------------------------------------------------------------------------------------------------------------------------------------------------------------------------------------------------------------------------------------------------------------------------------------------------TAATATCCTTGGGGCAGAGGATGATGATTCTGGGCGTACCAGTTGTTATGAACCTGACATAATGGAGACTGATTTTAATAGCAGTGACCTGTGTGATGGTACCTCAGAGGTGGCTCAGCCACAGAGGTTGAAAGGGGAAGCAGCTCTCTCGTGCCTTGACCAGAAGAATCAAAGTAGCTCACTGTCTGTTGATGCTGCCTCTGCTACGCAGCAGCCCAGGGTCTCCCTAGCAGAGGCAAGCAAACCAATACCACTTCTTAATGGTG------AGGTAGCTCACCAAGCTGTCCATACTGAGCTAAGTAACCCAAATTCACTGGCCAACATCGACTTTTATGCCCAGGTAAGCGACATTACACCAGCAGGGAACGTGGTACTTTCCCCGGGCCAAAAACTTAAAGCAGGGATATTCCAGTGTGACATACGTCCAGAAGTGGTCTCACCCTGCCCAGCCAACTTCATCATGGACAGTGCCTACTTTGGTGAGGCAGATGCCAAAAAGTGCATTGCCGTGGCCCCTCAGGTCCAGTTCAAATCACATGGGGATCCAACTTTTAGCCAGGAAGGCAGTTACATCACCACAGAAAGCCTTACCACTACTGCTGTGAGGTCTGGGGCAGCAGAAGGAGCACTGAGCTCTGATATGTCGGTCCCAGACTATACCTCCATCCATATTGTTCAGTCTCCACAGGGCCTCATCCTCAACGCAACTGCCTTGCCCTTGCCTGACAAAGAATTTCTCATGTCGTGTGGCTAC----------------------------------------------------------------------------------------------------------------------------------------------------------------------------------------------------------------------------------------------------------------------------------------------------------------------------------------------------------------------------------------------------------------------------------------------------------------------------------------------------------------------------------------------------------------------------------------------------------------------------------------------------------------------------------------------------------------------------------------------------------------------------------------------------------------------------------------------------------------------------------------------------------------------------------------------------------------------------------------------------------------------------------------------------------------------------------------------------------------------------------------------------------------------------------------------------------------------------------------------------------------------------------------------------------------------------------------------------------------------------------------------------------------------------------------------------------------------------------------------------------------------------------------------------------------------------------------------------------------------------------------------------------------------------------------------------------------------------------------------------------------------------------------------------------------------------------------------------------------------------------------------------------------------------------------------------------------------------------------------------------------------------------------------------------------------------------------------------------------------------------------------------------------------------------------------------------------------------------------------------------------------------------------------------------------------------------------------------------------------------------------------------------------------------------------------------------------------------------------------------------------------------------------------------------------------------------------------------------------------------------------------------------------------------------------------------------------------------------------------------------------------------------------------------------------------------------------------------------------------------------------------------------------------------------------------------------------------------------------------------------------------------------------------------------------------------------------------------------------------------------------------------------------------------------------------------------------------------------------------------
