# Supplementary material for: Modeling Olfactory Bulb Evolution through Primate Phylogeny
Source: PLoS One. 2014 Nov 26;9(11):e113904. doi: 10.1371/journal.pone.0113904 (PMC4245229; doi:10.1371/journal.pone.0113904)
Supplement: File S2 — Supporting information. DNA sequence accession numbers and concatenated alignments. (ZIP) [file pone.0113904.s002.zip › Eulipotyphla_accessions.xlsx]

## Sheet: Eulipotyphla_accessions
Gene	Species	GI accession	Begin	End
12S	Atelerix albiventris*	173767	1	966		*congeneric surrogate for Atelerix algirus
12S	Canis lupus	108561299	70	1023
12S	Crocidura russula	62161165	68	1034
12S	Erinaceus europaeus	133755332	67	1037
12S	Galemys pyrenaicus	109156429	72	1040
12S	Hemiechinus auritus	32526842	69	1046
12S	Neomys fodiens	300486595	1	964
12S	Solenodon paradoxus	6006778	1	954
12S	Sorex araneus	12700609	1	965
12S	Sorex minutus	124108858	1	145
12S	Talpa europaea	7212513	71	1042
COX1	Canis lupus	108561299	5350	6894
COX1	Crocidura olivieri	410427658	1	702
COX1	Crocidura russula	62161165	5346	6890
COX1	Erinaceus europaeus	133755332	5346	6890
COX1	Galemys pyrenaicus	109156429	5372	6919
COX1	Hemiechinus auritus	32526842	5367	6911
COX1	Neomys fodiens	328483844	1	657
COX1	Sorex araneus	328483890	1	657
COX1	Sorex minutus	328483940	1	657
COX1	Suncus murinus	327419770	1	421
COX1	Talpa europaea	7212513	5356	6900
CYTB	Canis lupus	108561299	14186	15325
CYTB	Crocidura olivieri	440260508	1	1140
CYTB	Crocidura russula	62161165	14172	15301
CYTB	Desmana moschata	30140944	1	1140
CYTB	Erinaceus europaeus	133755332	14182	15321
CYTB	Galemys pyrenaicus	109156429	14213	15352
CYTB	Hemiechinus auritus	32526842	14195	15334
CYTB	Neomys fodiens	52693750	1	1140
CYTB	Sorex araneus	18076723	1	1140
CYTB	Sorex minutus	34392208	1	1110
CYTB	Suncus murinus	332167731	1	1140
CYTB	Talpa europaea	7212513	14185	15322
ADRAB2	Crocidura russula	23577814	1	1186
ADRAB2	Erinaceus europaeus	347666515	1	1196
ADRAB2	Galemys pyrenaicus	23577816	1	1201
ADRAB2	Solenodon paradoxus	45549439	1	1018
ADRAB2	Sorex araneus	400666353	227	1540
ADRAB2	Talpa europaea	433215806	1	852
APOB	Crocidura olivieri	108794244	1	520
APOB	Crocidura russula	157276318	1	514
APOB	Erinaceus europaeus	108794390	1	493
APOB	Neomys fodiens	108794344	1	517
APOB	Solenodon paradoxus	347666895	269	788
APOB	Sorex araneus	108794306	1	517
APOB	Sorex minutus	108794234	1	517
APOB	Suncus murinus	108794352	1	520
APOB	Talpa europaea	108794394	1	514
BRCA1	Crocidura olivieri	108863620	1	828
BRCA1	Crocidura russula	23928360	126	939
BRCA1	Erinaceus europaeus	108863751	1	792
BRCA1	Galemys pyrenaicus	23928364	85	904
BRCA1	Neomys fodiens	108863682	1	784
BRCA1	Solenodon paradoxus	45549437	86	902
BRCA1	Sorex araneus	108863676	1	787
BRCA1	Sorex minutus	313757199	1	790
BRCA1	Suncus murinus	108863630	1	812
BRCA1	Talpa europaea	108863755	1	819
CREM	Erinaceus europaeus	87439224	7261	7682
CREM	Galemys pyrenaicus	56548641	1	405
CREM	Solenodon paradoxus	45549422	1	333
CREM	Sorex araneus	12699867	1	406
CREM	Suncus murinus	42794800	1	339
EDG1	Erinaceus europaeus	404017172	10921	11897
EDG1	Galemys pyrenaicus	56548639	1	978
EDG1	Solenodon paradoxus	45549424	1	978
EDG1	Sorex araneus	12829854	1	978
GHR	Crocidura russula	21645692	1	850
GHR	Erinaceus europaeus	21645688	1	904
GHR	Solenodon paradoxus	347668038	1	903
GHR	Sorex araneus	400705521 RC	11246	10346
GHR	Suncus murinus	21645700	1	901
PLCB4	Erinaceus europaeus	87348708 RC	4428	4109
PLCB4	Galemys pyrenaicus	56548651	1	294
PLCB4	Solenodon paradoxus	45549426	1	316
PLCB4	Sorex araneus	12699978	1	321
PLCB4	Suncus murinus	42794811	1	327
RAG1	Erinaceus europaeus	404134372	27743	28516
RAG1	Galemys pyrenaicus	56548649	1	774
RAG1	Solenodon paradoxus	45549427	1	768
RAG1	Sorex araneus	443611233	1	559
RAG1	Suncus murinus	295640715	208	819
RAG1	Talpa europaea	60360675	1	735
RAG2	Erinaceus europaeus	87476677	4286	5035
RAG2	Galemys pyrenaicus	56548647	1	444
RAG2	Neomys fodiens	300487362	1	675
RAG2	Solenodon paradoxus	42794817	1	507
RAG2	Sorex araneus	347452788	1	444
RAG2	Talpa europaea	18766307	1	751
VWF	Crocidura russula	17426204	1	1236
VWF	Erinaceus europaeus	2252809	1	1095
VWF	Galemys pyrenaicus	23928376	1	982
VWF	Solenodon paradoxus	45549435	1	1191
VWF	Sorex araneus	400648656 RC	4140	2885
VWF	Talpa europaea	23928374	1	1238
