# Supplementary material for: Modeling Olfactory Bulb Evolution through Primate Phylogeny
Source: PLoS One. 2014 Nov 26;9(11):e113904. doi: 10.1371/journal.pone.0113904 (PMC4245229; doi:10.1371/journal.pone.0113904)
Supplement: File S2 — Supporting information. DNA sequence accession numbers and concatenated alignments. (ZIP) [file pone.0113904.s002.zip › Eulipotyphla_concatenated.alignments.fasta]

>Solenodon.paradoxus
------TAAAGGCTTGGTCCTGGCCTTTTTATTGGTTTATAGTAAACTTACACATGCAAGTATCCGCAAGCCAGTGAAAATGCCCTC-TAA----ACTTCACACTAGTTAAAAGGAGCAGGTATCAAGCACACAAACAGC-----GTAGCTCATGACACCTTGCTTTGCCACACCCCCACGGGTAAACAGCAGTGATAGAAATTAAGCAATAAACGAAAGTTTGACTAAGTTATACTAT-ACAAGAGTTGGTAAATTTCGTGCCAGCCACCGCGGCCATACGATTAACCCAAATCAATAAACA-CCGGCGTAAAGCGTGCCAAAGA----TTATTTAAAACAAATAAAGTTAAGATCTGACTAAAACGTA-AAACCACTAGTTA--GCGTAAAAATAAACAACGAAAGTGACTTT-AGAT-ATTTTAACTGCACGATAGCTAAGACCCAAACTGGGATTAGATACCCCACTATGCTTAGCCCTAAACATAAACAATTAA-TAAACAAAATTGTTCGCCAGAGTACTACTAGCCACAGCTTAAAACTCAAAGGACTTGGCGGTGCTTTACATCCATCTAGAGGAGCCTGTTCTATAATCGATAAA-CCCCGATAAACCTCACCAACCTTTGCTAATTCAGCCTATATACCGCCATCTTCAGCAAACCCTAAAAAGGTACCAAAGTAAGCATAAACACAA---ACATAAAAACGTTAGGTCAAGGTGTAGCCCATAGGTTGGGAAGAAATGGGCTACATTTTCTTGCA-CAAGAACACCTA------AACGAGAACTATTATGAAATTTAGTAGTGTAAGGAGGATTTAGTAGTAAATTGAGAATAGAGAGCTTAATTGAACAAGGCCATGAAGCACGCACACACCGCCCGTCACCCTCCTTAAGTGAGCACGTGTGTATA---------------ATCATAATAAGCAACACACAAAACATAAAAGGAGACAAGTCGTAACAAGGTAAGCATACTGGAAAGTGTGCTTG---------------------------------------------------------------------------------------------------------------------------------------------------------------------------------------------------------------------------------------------------------------------------------------------------------------------------------------------------------------------------------------------------------------------------------------------------------------------------------------------------------------------------------------------------------------------------------------------------------------------------------------------------------------------------------------------------------------------------------------------------------------------------------------------------------------------------------------------------------------------------------------------------------------------------------------------------------------------------------------------------------------------------------------------------------------------------------------------------------------------------------------------------------------------------------------------------------------------------------------------------------------------------------------------------------------------------------------------------------------------------------------------------------------------------------------------------------------------------------------------------------------------------------------------------------------------------------------------------------------------------------------------------------------------------------------------------------------------------------------------------------------------------------------------------------------------------------------------------------------------------------------------------------------------------------------------------------------------------------------------------------------------------------------------------------------------------------------------------------------------------------------------------------------------------------------------------------------------------------------------------------------------------------------------------------------------------------------------------------------------------------------------------------------------------------------------------------------------------------------------------------------------------------------------------------------------------------------------------------------------------------------------------------------------------------------------------------------------------------------------------------------------------------------------------------------------------------------------------------------------------------------GCCGCTCGCTGCGCGCCCCTCAGAACCTGTTCCTGGTGTCTCTGGCCGCTGCGGACATCCTAGTGGCCACGCTCATCATTCCTTTCTCACTGGCCAACGAGTTGCTGGGCTACTGGTATTTCCGACGCACCTGGTGTGAGGTGTACCTGGCGCTGGACGTGCTCTTCTGCACCTCCTCCATTGTGCACCTGTGTGCCATCAGCCTGGACCGCTACTGGGCGGTGAGCAGGGCCCTGGAGTACAACTCCAAGCGTACCCCGCGCCGCATCAAGGGCATCATCCTCACTGTGTGGCTCATAGCAGCCGTCATCTCCTTGCCGCCCCTCATCTACAAGGGCGACCCGGGTCCCCAGCCCCGCGGACGCCCACAGTGCAAGCTCAACGAAGAAGCCTGGTACATCCTGGCCTCCAGCTTCGGCTCCTTCTTTGCACCCTGCCTCATCATGATCCTGGTCTACTTGCGTATTTATCTGATCGCCAAACGCAGCCACCGCAGAGGTCCCAGGAGCAACAGGGGCCCTGGGAAGGGTGAGTCTAAGCAGTCCCGCCAGGT---CCCTGGGGGA----GCGTCAGCCCCCGCCAAACTGCCAAAGCTGGCCTCTC---TGGTTACTGCAGGAGAGGCTAATGGACACTCGAAGCCCACC---GTAGAGAAGGAAGAGGGGGAGACCCCTCAAGATCCTGGGACCCTTGCTTTGCCTCCCACGTGGCCTGACCTTTCCAACTCGCGCCAGGATCAGAAGGAAGGTGTTTGTGGGGCATCTCCAGAGGAGGAAGCTGAAGAGGAATTGGAG---------------------GAGGAGGAGGAAGAGCGTGAGCCTCAGGCCATGTCAGCCTCTCCTGCCTCCG------CGTGCAGCCCACC------------CCTGCAGCCGCCCCAGGGCTCCCGGGTGCTGGCTACCCTCCGTGGCCAGGTGCTCCTGAGCCGGGGCGTGGGGACTGCAAGTGGGCAGTGGTGGCGGCGGCGGGCACAGCTGACCCGGGAGAAACGGTTCACCTTCGTGCTGGCTGTGGTCATTGGTGTCTTTGT-----------------------------------------------------------------------------------------------------------------TCCCAATTCCTTTGGATGTGTTGTATGGGTTTATCGATCATAACATCAATTCCTTCATTGAACAATGTGAAATAGTCAGAGACAAGGCCTTAGATTTTGTTACTGAATCATACAATGGAGCAAAAATGAGGTTTGATCAGTATAAAGCTGAAAAATCTCTCAACAGCCCACCCAGGATCTTTGAAATTCCTGGATATACTATTCCAGTTGTCAATATCAAAGTATCTCCATTTAYAGTGGAGATGCTGCCATTTGGCTATGTGATTCCAAAAGAGATGAGGACGCCCAATTTTACCATCTCAGGTTCTAGCTTCTATGTGCCTTCATATACATTTGTCCTGCCATTCCTGGAACTCCCAGCCTTTCATATCCCTAGGAAATTTGACAAGCTTTCTCTTCCAGAATTCAAAGCATTGAGTACCCCAAAGAAAATTTTAATTTCAGCCATAGGCAATATTACCTATGACTTTTCCTTTAAATCAAGTCTCATCACACTGAATACCAATGCTGAACTTTATAA--------------TAAAATCAAGCAGCCTGGCGTAGCAAGGAGCCAGCAGAGCAGATGGGCTGAAAGTAAGGAAAGACGTAAAGATGATAGGCAGCCTCCTAGCACAGAGGAAAAGGTAGATTTGAATGCT---CCCCTGCATGGGAGAAAAGAACTAAATGAACAGAAACCTCTCTTTTCTGACAGTCCTAGAGATTCCCAAGACATGACTTGGATAACCCTGAATAGTAGTATACGGAAGGTTAATGAGTGGTTTTCCAGAAGTGGTGAAATGTTAACTTCTGATGACTCACGTGATGGGGTAGGTGAAGCAAATATTGAGGTAGCTGCTGCAGCAGACATTCCAAATGCAGTAGATGGATTTTCTGGTTCTTCAGAGAAAATAGACTTAATGGCTAGTGATCCTTATTGTGCTGTGA---AATGTGAAAGTAAAAGAGTCCACGCCAAAGCAGTAGAGAGTAATATTCAAGATAAAATATTTGGGAAAACCTACCGGAGGAAGGCAAGCCTTCCTAATTTGAGCCATATAACTAAAGATCTAATTACAGGAACATCTGCTATAGAACCTCAAGTAACAAAAGAGCTTCCCCTCACAAGTAAATTAAAGCAGAAAAGGAGAGCTACAACAGGCCTTCGTCCTGAGGATTTCATCAAGAAAATAGATTTGGCAGTTGTTCAAAAGACTTCTGAAAAGATAGTTGGGGGAGCTGACCAAAGGGATCAGCATGACCAGGTCATGAATTGTACTAATAATGGTCATGAGAATGAAATAAAAGGTGATTATACTCAGAAAGAGAAAAATGCTAATGTAACAGAATCATCAGAAAAAGAT----------------------------------TTTGACTTGGACCTTGTTTACTATGAACTCTAATCAAGGCAGGAGATGCAGCAATTCT----AATTGTCATGTGGACTTGTAGAAGGGGCACTTGTGATCCTTAGGAATTCAGTTTGGC-TTAGTGTTT------GAATTGGGAATGTTGTTCCCAGATTTGGAATGCAACCATGATCATATTTACCATGCTTGCTTCAATCTGTTGGTCCTTAGC---------------------ATGCAAAAC-ATGTTTTGTTTGCCCTTTTGCTTCTA-CTTTTTTTCAGGGAAGCTGCTAAAGAATGTCGACGTCGAAAGAAAGAATATGTAAAATGTCTGGAGAGTCGTGTCGCGGTGCTGGAAGTTCAG------------------------------AAGGAGAACGGCATTAAACTGACCTCAGTGGTGTTCATTCTCATCTGCTGCTTTATCATCCTAGAAAACATCTTTGTTTTACTGACCATTTGGAAAACCAAGAAGTTCCACCGACCCATGTACTATTTTATTGGCAATCTGGCCCTCTCAGACCTGTTGGCCGGAGTGGCCTACATAGCCAATCTGCTCTTATCTGGGGCCACCACCTACAAGCTCACCCCTGTCCAGTGGTTTCTTCGGGAAGGGAGTATGTTTGTGGCCCTGTCTGCCTCGGTGTTCAGTCTGCTTGCCATCGCCATTGAGCGCTACATCACCATGCTGAAGATGAAACTCCACAATGGGAGCAACAGCTTTCGCTTGTTCCTGCTGATTAGTGCCTGTTGGGTCATTTCCCTCATCCTGGGGGGCCTGCCCATCATGGGCTGGAACTGCATCAACATGCTGTCCAGCTGCTCCACAGTGCTGCCACTCTACCACAAGCACTATATCCTCTTCTGCACCACTGTCTTCACGCTGCTCCTGCTCTCCATCGTCATCCTCTACTGCAGGATTTACTCCTTGGTCAGGACACGGAGCCGCCGGCTGACCTTCCGCAAGAACATTTCTAAAGCCAGCCGCAGCTCTGAAAAGTCCCTGGCACTGCTCAAGACTGTGATTATTGTCCTGAGTGTCTTCATCGCCTGCTGGGCGCCCCTCTTCATCCTGCTGCTCCTGGACGTAGGCTGCAAGGTGAAGACTTGCGACATCCTCTTCAAAGCAGAGTACTTCCTGGTGCTGGCTGTGCTCAACTCCGGCAGCAACCCCATCATTTACACTCTGACCAACAAAGAGATGCGCCGGGCCTTCATCCGAATCATGTCTTGCTGCAAGTGTCGCAGCGCAGACTCCACAGGCAAATTCAAGCGACCCATCATTGCTGGCATGGAATTCAGCCGCAGTAAGTCAGACAACTCTTCTCATCCCCAGAAGGATGATGGG-GCCATTCATGACAACTATAAACCTGAATTCTACAAAGATGACTCTTGGGTTGAATTCATTGAACTAGACATTGATGACCCTGATGAAAAGATTGAAGGATCAGACACAGACAGACTTCTCAGCAATGACCGTCAGAAATCCCTTAATATCCTTGAGGCAAAGGATGACGACTCTGGACGTACTAGCTGTTATGAACCTGACATTCTGGAGACTGATTTCACTGCCAGCGACACATGTGAGGGTCCCTCAGCGGTTGCTC---AGCAACAGAGGTTAAAAGGGGAAGCAGATCTCTTGTGCCTTGACCAGAAGAATCAAAGTAACTCACTGTCTCATGATGCTGCCCCTGCCATTCAGCAGCCCAGCATTATCCTCCCACAGGAAGGCAAAACAAGACCACTTCTTATTGGCGGAGCAGAGTCAATGCCTCAGGCTGCCCATACCCAGCTAAGCAATCCGAGTTCGCTGGCAAACATCGACTTTTACGCCCAGGTAAGTGACATTACACCAGCAGGGAGTGTGGTCCTTTCTCCAGGCCAAAAGAATAAAGCAGGGCTATCCCAGTGCGACATACAGCCAGAAGTTGTCTCCCTCTGCCAAGCAAACTTCATCCTGGACAACACCTACTTCTGTGAGGCAGATGCCAAAAAGTGCATTCCCGTGACCCCTCACGTCAAGATGAAATCGCATGCAGAGCCAAGCTTTAACCAGGAAGACATTTACATCACCACCGAAAGCCTTACCACTGCTGCAGGGAGGTCTGGGGCAGCAGAACTGGCTTCAGGTTCTGAGATGCCTGTCCCAGACTACACCTCCATTCATGTAGTACGGTCCCCACAGGGCCTTGTCCTCAACGCGACCGCCTTGCCCTTGCCTGACAAAGAGTTTCTCTCGTCGTGTGGCTATGGACCGCAGACCAGCAACAGTAGTATGAAACTCCAGAATTCCAACTGAAGCAGC--TATAGCAGATAGCATCTAAAGGTCGCTCCCAAACTTCC-AACACAAGCTCCACACCAGAAAGCCGTTGTCTTTTGTGTGTCCTGTATGTATAGACAAGATGTTAC--TGAAACCACAGACACTTGCATACTTCTCTTTAACAT----TTTGAGTGTTGAATTTCCTGGGCCAACCAAAATTAGCTACAAATCCAC-AAAAATTACT----ATTCCAGTAAGGCAGAG-TTTATCCRTTGATAATACAACTTAAACATGTTTGCTCTATAATACCA-----------------------GACTGTCTGAATGGCCCCTTCATGGTCATGGTGAAGGAGTCTTGTGATGGAATGGGAGATGTGAGTGAGAAACATGGGAGTGGGCCTGCTGTTCCAGAAAAGGCAGTTCGATTTTCGTTCACAGTCATGGAGATTACCATAGCACACGGCTCTCAAAAGGTGAAGGTGTTTGAGGAAACCAAACCTAACTCTGAACTTTGCTGTAAACCCTTGTGCCTTATGCTGGCAGATGAGTCTGACCATGAGACTCTGACTGCCATCCTGAGCCCTCTCATTGCCGAGAGGGAGGCCATGAAGAGCAGCCAATTAATGCTTGAGATGGGAGGCATCCTCCGGACTTTTAAGTTCATTTTTAGAGGCACCGGATATGATGAGAAACTTGTCCGGGAAGTGGAAGGCCTTGAAGCTTCTGGCTCTGTCTACATCTGTACCCTCTGTGATGCTACCCGCCTAGAAGCCTCTCAAAACCTTGCCTTCCACTCCATAACCAGAAGCCATGCTGAGAACCTGGAGCGCTATGAGGTCTGGCGTTCCAACCCATACCAGGAATCCGTGGAAGAACTGCGGAATCGGGTGAAAGGGGTCTCAGCCAAACCCTTCATCGAGACAGTCCCTTCCATAGATGCCCTCCACTGTGACATTGGCAATGCAGCAGAGTTCTACAAGATTTTCCAGTTAGAGATCGGGGAGGTGTATAAGAATCCCAATGCCTCCAAAGAGGAAAGGAAAAGATGGCAGGCTGCATTGGACAAGCATCTCCGGAAGAAG----------------------------------------------------------------------------TTCATGGAGGGAAAACACCAAACAATGAACTTTCAGATAAGATTTATGTCATGTCTCTTGCTTGCAAAAACAACAAAAAATTCACATTTCGCTGCACAGAGAAAGACTTAGTAGGAGATGTTCCTAAAGCCAGATATGGCCATTCCATGGATGTAGTGTATAGCAGAGGGAAAAGCATAGGTGTTCTCTTTGGAGGACGGTCATTCATGCCTTCTGCCCAAAGAACCACAGAAAAATGGAATAGCGTCGCTGACTGCCTCCCCCACGTTTTCTTGCTGGATTTTGAATTCGGCTGTTCTACATCATACATTCTTCCAGAACTTCAGGATGGGCTGTCTTTCCATGTCTCCATAGCCAGAAATGATACCGTTTATATTTTAGGAGGACATTCACTTGTCAATAACATCCGACCTGCAAACCTATATAGAATAAGTATCGATCTCCCCCTGGGTAGCCCATCTGTGAACTGCACAGTTTTGCCAGGAGGAATCTCTGTCTCCAGTGCAA--------------------------------------------------------------------------------------------------------------------------------------------------------------------------------------------GCCTGGAGGTGCCCCCCACGGAAGGCCCGGTCATCG---GCACCACCCCGTATGTGGAGGACACGCCAGAGCCGCCCCTGCACGACTTCCACTGCAGCAAGCTGCTGGACCTGGTCTTCCTGCTGGACGGCTCCTCCAAGCTGTCGGAGGCCGAGTTCCAAGCGCTGAAGGTCTTTGTGGTGGGCATGATGGAGCGGCTGCACATCTCGCAGAAGCGGATCCGCGTGGCGGTGGTGGAGTACCACGACGGCTCGCACGCCTACATCGGGCTCAAGGATCGCAAGCGGCCCTCGGAGCTGCGGCGCATCGCCAGCCAGGTCAAGTACGCGGGCAGCGAGGTGGCCTCCACCAGCGAGGTCTTGAAGTACACGCTGTTCCAGATCTTCAACAAGATCGACCGGCCCGAGGCCTCCCGCATCGCCCTGCTCCTGACCGCCAGCCAGGAGCCCCCGCGGCTGGCCCGGAACTTGGTCCGCTACGTCCAGGGCCTGAAGAAGAAGAAGGTCATCGTGATTCCCGTGGGCATTGGGCCCCACGCCAGCCTCAAGCAGATCCGCTTGATTGAGAAGCAGGCCCCCGAGAACAGGGCCTTTGTGTTCAGCGGTGTGGACGAGTTGGAGCAGCGCAGGGACGAGATTATCAGCTACCTCTGTGACCTTGCCCCTGAAGCACCGGCCCCGACCCTGTCC------------CCACCGATTGCACGAGTCACTGCAGGTCCGGAGCTCTTAGCTCCGGTCTCCACACGGGGACCT---AAGAAGAACTCCCTGGCTCTGGACGTAGTGTTTGTCCTGGAGGGGTCGGACAGCATCGGGGAGGCCAACTTCAACAGGAGCCGGGAGTTCATGGAGGAGGTGATTCGGCGGATGGATGTGGGCCAGGGCGGCATCCACATCATGGTGCTGCAGTACTCCTACCTGGTGACGGCGGAGTACACCTTCAGCCAGGTGCAGTCCAAGGGGGCCATCCTGCAGGAGGTGCGCGAGATCCGCTACCGGGGCGGTAACAGGACCAACACGGGCCGTGCCCTGCAGTACCTGGCGGAGCACAGCTTCTCCCCTGGCCTGGGCGCGCGCGCAGAGGCGCCTCACCTGGTCTACATGGTGACAGGAAGCCCCGCCTCTGATGAGGTCCGGCGCATGCCTGGAGACATCCAACTGGTGCCCATCGGAGTGGGCCCTCACGCTGACGTGCAGG------------------------------------
>Erinaceus.europaeus
TATAATTAAAGGTCTGGTCCCAGCCTTCCTATTTTCTATTAGTAGAATTACACATGCAAGTATCAGCTACCCAGTGCGAATGCCCTC-TAACCCTACCATTAATAGGTGTAAAGGAGCGGATATCAAGTACACACATAT------GTTGCTAATGACATCTTGCTTAACCACACCCCCACGGG-AAACAGCAGTGATAAATATTGAGCTATAAACGAAAGTTTGACTAAGCCATATTAA-TTTAGGGTTGGTAAATCTCGTCCGAGCCACCGCGGTCATACGATTAACCCATGAGAATAGGAAATCGGCGTAAAGAGTGTTTAGGA------TATTAATG-TAATGAAATTAAAAAATGACTTAGCTGTAAAAAGCTCATTTCA--TAAATAAAAACATCTACAAAAGTGATTTC-ATAG-GATCTTATTACACGTGAGCTAAGACCCAAACTAGGATTAGATACCCTATTATGCTTAGCCCTAAACTTAGACAGTTAC-TTAACAAAACTGTACGCCAGAGAACTACGAGCTACAGCTTAAAACTCAAAGGACTTGGCGGTGCTTTATA-CCCCCTAGAGGAGCCTGTTCTGTAATCGATAAA-CCCCGATCAACCTCACCAATCTTTGCTAATTCAGCCTTTATACCGCCATCTTCAGCGAACCCTAAAAAGGAATAAAAGTAAGCACAATGATTCA-AACATAAATAAGTTAGGTC-AGGTGCAGCCTATAGATTGGAATGAAATGGGCTACATTCTTTATT-----AAAAAGTAT------AACGGAAATTATTATGAAACTAA-AAATTGAAGGAGGATTTAGCAGTAAATTAAGAGTAGAGTGCTTAATTGAATTTGGCAATGAAGCATGCACACACCGCCCGTCACCCTCTTCAAGCATATTAAGTCACCAACC------TATATAATTAATGTTATAATGATAATCACATGCAAGAAGAGATAAGTCGTAACAAGGTAAGTATACTGGAAAGTGTACTTGGATTAT-ATGTTTATTTCTCGTTGACTTTTTTCTACAAATCATAAGGATATTGGCACTCTTTATCTACTATTTGGAGCTTGAGCAGGTATAGTAGGCACCTCCCTTAGTCTATTGATTCGAATAGAGCTTGGCCAACCAGGAGCTTTATTAGGTGATGATCAGATTTACAATGTTGTCGTCACAGCCCATGCATTTGTTATAATTTTCTTTATAGTTATACCGATTATATTAGGAGGTTTTGGAAACTGGTTAGTACCTCTCATGATTGGAGCCCCTGACATAGCTTTCCCTCGAATAAATAATATAAGCTTTTGACTTCTACCTCCTTCATTTATTCTTCTTCTTACATCTTCTATAGTTGAAGCAGGAGTAGGTACCGGTTGAACTGTTTATCCCCCACTAGCAGGTAACATAGCCCATGCAGGCTCTTCCGTAGATCTAGCTATCTTCTCCCTGCACCTCGCAGGGGTCTCATCTATCTTGGGAGCAATTAATTTTATTACTACTATTATTAATATAAAACCACCTGCTGTATCCCAATATCAAACCCCCTTATTCGTCTGATCGATCTTAATTACAGCTATCCTTCTACTTCTAGCTCTACCAGTTCTAGCCGCAGGTATTACCATACTACTAACAGACCGTAATCTTAATACAACTTTTTTTGACCCCTCTGGAGGAGGTGATCCTATTCTATACCAACACTTATTTTGATTTTTCGGTCACCCTGAAGTTTATATTCTTATTCTCCCAGGATTCGGCATTATTTCTCATATTGTAGCTTATTATTCTGGTAAAAAAGAACCTTTTGGCTATATAGGAATAGTATGAGCCATAATATCTATCGGGTTTTTAGGATTTATTGTATGAGCTCACCATATATTTACTGTAGGTTTAGATGTTGATACTCGAGCATATTTTACATCAGCTACTATAATCATTGCCATCCCCACAGGAGTAAAAGTATTTAGCTGACTAGCAACACTTCACGGAGGTCACATTAAATGATCCCCAGCAATAATATGAGCTTTAGGATTTATCTTTTTATTTACTGTTGGAGGTCTTACAGGAATTGTTTTAGCCAATTCATCGTTAGATATTGTTCTCCACGATACTTACTATGTTGTAGCACATTTTCACTATGTTCTATCTATAGGAGCTGTATTTGCCATTATTGGCGGATTTATTCACTGATTTCCCTTATTCACAGGCTATACACTTAATGATACTTGAGCCAAAATCCATTTTATTATTATATTTATAGGCGTAAATGTCACCTTTTTCCCTCAACATTTCCTTGGACTAGCAGGGATACCTCGTCGATACTCAGACTACCCTGATGCCTATACAACATGAAACACTGTATCATCAATAGGATCATTTATTTCACTAACAGCCGTAATACTTATAGTTTTTTTAATTTGAGAACGATTCGCTGCAAAACGAGAAATTCTTAAAATTGAGTTTACAAATACAAATATTGAATGACTACATGGATGCCCTCCTCCATATCATACATTTGAAGAACCAACATATGTATTAACAA---AATAAATGATAAATATACGAAAAACTCATCCCCTAATAAAAATTATTAATAATTCTTTCATTGATTTACCGACTCCATCTAATATTTCTTCTTGATGAAATTTTGGTTCATTACTAGGCCTATGCCTAATTACCCAGATTATTACAGGTTTATTTTTAGCTATACACTATACGTCAGATACACTTACAGCATTTTCATCCATTACTCACATTTGCCGAGATGTAAACTACGGTTGGCTAATTCGTTATACACATGCCAATGGCGCCTCAATATTTTTTATGTGCCTATTTTTACATATCGGCCGAGGCCTTTATTACGGATCATACTTATTTTATGAAACATGAAATATTGGAATTATTTTACTAATTATTACTATGGCTACAGCTTTTATGGGTTACGTCCTACCATGAGGTCAAATATCATTCTGAGGCGCTACAGTCATTACTAATCTATTATCTGCTATCCCCTATATTGGTACAGATTTAGTACAATGAATCTGAGGGTCATTTTCAGTTGACAAAGCTACTCTAACCCGTTTCTTTGCTTTTCACTTCATCTTCCCTTTCATTATTGTAGCTATAGTCATAATTCACTTATTATTTCTTCACGAAGCTGGCTCTAATAATCCCACAGGAATTACTTCAGAGTCTGACAAAATCTCATTCCACCCATATTATACGCTTAAAGATATGCTAGGCATAATATTTATATTTCTTATTCTAATATCTCTAGTTTTATTTTATCCAGACCTTCTAGGTGATCCAGACAATTATACCCCAGCCAACCCCCTAAGTACTCCCCCCCATATTAAACCTGAATGATATTTCCTATTTGCCTACGCAATTCTCCGGTCTATTCCTAATAAACTTGGAGGTGTTCTAGCACTATTCATATCAATTCTCATTCTATTCCTTTTACCATACCTACACACCTCAAAACACCGAAGCATAGTATTCCGACCTGTAAGTCAATGTATTTTCTGATTATTAGTATCAGACCTATTAATTCTTACTTGAATTGGAAGCCAGCCTGTAGAAAACCCATTTATTACCATCGGCCAACTAGCCTCAATTTATTATTTCCTGTCCATTCTCATCTTAATCCCCCTAGCAGGCCTTATTGAAAACTACATATTTAAATGAAGA---------AGCGGTCATCACCTTCCTTATCCTCTTCACCATCTTCGGCAACGCGCTGGTTATCTTGGCTGTGCTGACTAGCCGCTCGCTGCGCGCCCCGCAGAACCTGTTCCTGGTGTCGCTGGCCGCCGCGGACATCCTGGTGGCCACCCTCATCATCCCTTTCTCGCTCGCCAACGAGCTGCTCGGGTACTGGTACTTCAGGCGCACGTGGTGCGAGGTGTACCTGGCGCTCGACGTGCTCTTCTGCACCTCGTCCATCGTGCACCTGTGTGCCATCAGCCTGGACCGCTACTGGGCTGTGAGCCGCGCGCTCGAGTACAACTCCAAGCGCACCCCTCGCCGCATCAAGTGCATCATCCTCACCGTGTGGCTCATTGCAGCGGTCATCTCCCTGCCGCCCCTCATCTACAAGGGTGACCAGGGCCCTCAGTCCCGGGGGCGTCCCCAGTGCAAACTCAACCAGGAAGCCTGGTACATCTTGGCCTCCAGCATCGGATCCTTCTTCGCACCCTGCCTCATCATGATCCTTGTCTACCTGCGCATCTACCTGATCGCCAAACGCAGCCACTGCAGAGGCCCCAGGGCCAAGGGAGCCCCTGGGAAGGGTGAGTCTAAGCAGACGGGCCAGGC---CTCCCTGGGA----GCTCCAAGCTCAGCCAAACTGCCAAACCTGGTCTCTCGTTTGGTTGCTGCCAGAGAGGCCAATAGACACTCCAAGTCCACT---GGGGAGAAAGTCGAAGGGGAGACCCCTGAAGGTCCTGGGACTCCGGGGGTGCCACCCAGCTGGCCTCCTCTCCCCAGCTCAGGTCGGGGTCAGGAGGAAGATATCTACAGGGCATCACCTGAGGAGGAAGCTGGGGATGATGAGGAA------------------------------GAAGAGTGTGAGCCTCAGGCTGTGCCTGTGTCTCCTGCCTCAG------CTTGCAGCCCACC------------CCTGCAGCAGCCACAGGGCTCCAGAGTGCTGGCGACCCTTCGAGGCCAAGTGCTCCTGAGTAGGGGTGTGGGCACAGCAAGTGGGCAGTGGTGGCGTCGGCGGGCACAGCTGACCCGGGAGAAGCGGTTCACCTTTGTGCTGGCTGTGGTTATTGGTGTCTTTGTGCTCTGCTGGTTCCCTTTCTTCTTCAGTTACAGCCTGGGTGCCATCTGCCCACAGCACTGCAAAGTGCCCCATGGCTTATTCCAGTTCTTCTTCTGGATCGGCTACTGCAACACTCAGTTTCCCTTAGAGAGTGTGTATGTGTTCATTCACCGTAATATCAATGACTTCATGGGGAAATTTGAGAAAGCCAGAGACAAGACATTAGGTTTTCTTGCCAAATCCTATAACGAAGCAAGATTTAAGTTTAAT---------------AAATCCCTCAATGAGCAGCCCAGGACCTTCCAAATTCCTGGATACACTATTCCAGTCATCAATCTTGAAGCGTCTCCATTCACAGTAGAGATGTTGCCATTTGATTACATGATCCCCAAGGAGATCATCACCCCCAACTTCACCATCCCAGGTTCTGACTTTTCTGTATCCTCCTATAACTTAGCCCTGCCATTTCTAGAACTTCCAGACCTTCAAATCCCTGGGTACCTTCCTCAATTTTCTCTTCCAGAATTCAAGGCAATGAGCTTCCCA------------GTTCCAGCTCTGGGAAACATTACCTGTGATTTCTCCTTTAAATCTAGTCTCATTACACTGAATACCAACGCTGGACTTTATAA------------------------CAGCCTGGCTTAGCAAGGAGCCAACAGAGCAGATGGGCTGAAAATATGGAAACATGTA---ATGATAGGCAGACTCCTAGCCCAGACAAAGAAGTAGATCTGAATGCTGATTCCTTATATGAGAGAAAAGAACTAAACGAGCAGATCTCTTCATACTCCAGCAGTCCTAAAGATTCCAAAGACATTTCTTGGGTAGCACTGAA---TAGCATACAGAAAGTGAATGAATGGCTTTCCAGAAGTGATGAACTGTTAACTTCTGATGACTCATATGATAAGGGATCTAAATCAAAAACTGAAGTAACTGTAACAACAGAAGTTCCAAATGCAATAGATAGATTTTTTGGTTCTTCAGAGAAAATAAACTTAACAGCCAGTGATCCTCATGTTGCTTTAA---TACGTGAAGGTGAAGGAGTCCACTTCAAACCAGTAAAGAATAATATTGAAGATAAAATATTTGGGAAAACCTATGGGAGGAAGGCAAGCCTTCTTAATTTGAGCCACGTAACTGAAGATGTAATTATAAGG------------GAACCTCAGGTAGCCAAAGAGCCTCTCCTTGCAACTAAATTAAAACGTAAAAGGAGAACTGATGTAGGTCTTTGTCCTGAGGATTTTATCAAGAAAGTAGATGTGGCAATTGTTCAGAAGACTCCTGAAAAGATAATCAAGAGACCTGGCCAACTGGATCAAAGTGACCAAGTAATGAATATTGCTACTAATGGTCATGAAACTGAAACAAAGAGTGATTATGTTCAGAAGGAGAAAAATGCTAACCCAGCAGAATCACCAGACAAAGAAGACCTTTATTGCCATAAAGCAGAGTGACTGTGACCTGGGCGTGGATCTGGTTTACTGTGAACTCTTACTGAGGCGGGAGACGCAGCAGATCTCCTCAGTGGCCGTGTGGGCCTGTAGAAAGGACACCTGTGACCTTTAAGAATCCGGTTCGAC-TTAGTGTTT----TGCAAATGGGAGAGTTGTTCCGAGCTGTGCAGTGCAACCACGATCACACGTGCCATGCTCACTTCACCCTGTTTGTCACTAGCTCTGCCAAAAAGAAAAAAAAAAGAAAAAAAAATGTTGTGTTTGCC----TGCTTGTCCCTTTTTTTCAGGGAAGCTGCTAAGGAATGCTGATGTTGGAATAAAGAATATGTCAAATGTCTGGAGAGCCGGGTGGCCGTGCTGGAAGTTCAGAACAAGAATTTTATAGAGGAACTCGAAACCAAGGAAAACGTCATTAAGCCGACCTCTGTGGTGTTCATTCTCATCTGTTGCTTTATCATCTTAGAGAACATTTTTGTTTTGCTGACCATTTGGAAAACCAAGAAGTTCCACCGACCTATGTACTATTTTATCGGCAACCTGGCCCTCTCAGACTTATTGGCAGGTGTGGCCTACACAGCCAACCTACTCTTGTCTGGGGCCACCACCTACAAGCTCACCCCCGCCCAGTGGTTTCTGCGGGAAGGGAGTATGTTTGTGGCCCTGTCAGCCTCTGTGTTCAGTCTCCTAGCCATCGCCATCGAGCGATATATCACCATGCTGAAGATGAAGCTCCACAATGGGAGTAACAGCTTTCGCTCCTTCCTGCTTATCAGTGCCTGTTGGGTCATCTCCCTCATCCTGGGTGGCCTGCCCATCATGGGCTGGAACTGCATCGGAGCGCTGCCCAGCTGCTCCACAGTGCTACCACTTTACCACAAGCACTATATCCTCTTCTGCACCACAGTCTTCACTCTACTCTTGCTCTCCATCGTCATCCTATACTGCAGGATTTACTCCTTGGTCAGGACTCGGAGCCGCCGACTGACTTTCCGCAAGAACATTTCCAAGGCCAGCCGCAGCTCGGAGAAGTCACTGGCACTGCTTAAGACCGTGATTATTGTCCTGAGTGTCTTCATCGCCTGCTGGGCGCCCCTCTTCATCTTGCTCCTTCTGGACGTGGGCTGCAAGGTGAAGACCTGTGACATCCTTTACAGAGCAGAGTACTTCCTGGTGTTGGCTGTGCTAAACTCTGGCACCAACCCCATCATTTATACTCTGACCAACAAGGAGATGCGACGGGCCTTTATCAGGATCATGTCCTGCTGTAAGTGTCCCAGTGGGGACTCCACAGGCAAATTCAAGCGGCCCATCATTGCTGGCATGGAATTCAGCCGCAGCAAGTCGGACAACTCCTCTCATCCCCAGAAGGATGATGG-GGCCGTTCATGACAGCTATAAACCGGACTTTTACCATGATGACTCTTGGGTTGAATTCATCGAACTAGATATTGATGACCCTGATGAAAAGGCTGAAGGATCAGACACAGACAGACTCCTAGATGCTGACCGTCACGAAGCACCTAATATTCTTGGGGCGAAGGATGATGACTCTGGGCGTACCAGCTGTTATGAACCTGACATTCTGGAAACTGACTTCAGTGCCAGTGACGTGTGTGACGGTACCTCAGAAGTTGCTC---AGCCACAAAGGTTGAAAGGGGAAGCAGATCTCTTGTGCCTTGACCCAAAGAATCCAAATTATTCCCCTTCTAGTGAGGCCCCCCCTGCTATTCAGCTGTCCACTGTTAATCTAGCACCAGAAAACAAACCACGGCCACTTCCGATGGGTGGGACTGAGTCAACTCACCACGCTGCTCCTACTCAAATAAGCAGTCCAAGTTCACTGGCAAATATCGACTTTTACGCCCAGGTAAGCGACATCACCCCAGCAGGGAGTGTGGTCCTCTCCCCGGGCCAAAAGAATAAGACAGGGATAGCCCAGTGTGATCCACATCGAGAAGTCGCCTCACTCTGCCAAGCAAACTTCATCACGGACAGCGCCTACTTCTGCGAGGCCGATGCCAAAAAGTGCATCACGGTGGCCCCGCACGTTGAGATGGAAGCCCGTGTAGAGCCCAGCTTTAACCAGGAAGACATTTACATCACCACGGAAAGCCTTACCACTACTGCGAGGCGCTCTGCTGCAGCAGGGCATGCACTCGGCTCTGAGATGCCTGTACCAGACTACACCTCGATTCACTTAGTGCAGTCTCCACGGGGCCTCGTCCTCAATGCAACTGCCTTGCCCTTGCCTGACAAAGAGTTTCTCTCATCATGCGGCTACGGACCGCAGACCAGCAACAATAGTCTGAAACTCCAAAATGCAAACTGAAGCAGC--CAGTCCACACAGCATCAAAAGATCATTCCCAAACTTTTCAACACAA-TTCCATGGAAAAA--CCATTGTCTTTTGTGTTTCCTTTATGTGTAGACAAGAAGTTCCCAGAAAAACACAGAAACTTACATACTTCTATTTAACAT----TTTAAGTGTTGAATTTCCTTGACCAACCAAAAGTAGCCACAAATTGAC-AAAAATTTCTTTCTATTCCTGTAAGGCAGAG-TTTAGCTATTGATAATACAACTGAAACATGTTTGCTATAAAATACCA-----------------------GACTACTTGAGTGGCCCCTTCACTGTAGTAGTGAAGGAATCTTGTGATGGAATGGGTGATGTGAGCGAGAAGCACGGCAATGGGCCAGCCGTTCCAGAAAAGGCAGTTCGTTTTTCCTTCACTGTCATGAAAATCACCCTAGCACATGGATCTCAGAATGTAAAGGTGTTTGAGGAAGCCAAACCCAACTCTGAACTGTGCTGCAAGCCTTTGTGCCTCATGCTGGCAGATGAGTCTGACCATGAGACCCTGACTGCCATCCTGAGCCCTCTCATTGCTGAGAGGGAGGCCATGAAGAGCAGTGAATTAATGCTGGAGATGGGAGGCATCCTCCGTACATTTAAGTTCATCTTCAGGGGCACTGGGTATGATGAGAAACTTGTCAGGGAAGTGGAAGGCCTTGAGGCCTCTGGCTCAGTCTACATCTGTACTCTTTGTGATGCCACTCGCCTGGAAGCCTCTCAAAATCTTGTCTTCCACTCCATCACCAGGAGTCACACTGAGAACCTGGAGCGCTATGAGGTCTGGCGTTCCAATCCATACCATGAGTCTGTGGAAGAACTGAGGGATCGGGTGAAAGGAGTCTCAGCAAAACCCTTCATTGAGACTGTCCCTTCCATAGATGCACTGCACTGTGACATTGGTAATGCAGCTGAGTTCTACAAAATTTTTCAGCTAGAGATAGGGGAGGTGTATAAGAACCCCAATGCCTCCAAAGAGGAAAGGAAAAGATGGCAGGCTACACTGGACAAGCATCTCCGGAAGAAGATGAACCCACCTCTTCGATACCCAGCCATTTGCAGAGTCAAAGGCAGCTCAGAGTCTGAAAAGACTCAATACATTATTCATGGAGGGAAAACGCCAAACAACGAGCTTTCTGATAAGATATATGTTATGTCTGTTGTTGGCAGAAATAACAAGAAAGTTACTTTTCGCTGTACAGAGAAAGAGTTGGTAGGAGATGTTCCTGAAGCTAGATATGGTCATTCCATTGATGTGGTGTATAGTCGAGGGAAAAGTATGGGTGTTCTCTTTGGAGGACGGTCATACATGCCTTCTGCTCAAAGAATCACAGAAAAATGGAACAGTGTAGCTGACTGCCTGCCCCATATTTTCTTGGTGGATTTTGAATTTGGGTGTTCAACAACATACATTCTTCCAGAAATTCAGGATGGACTATCTTTTCATGTCTCAATTGCCAGAAATGATACAGTTTATATTTTAGGAGGACATTCAATTGCCAATAACATCCGCCCTGCTAACCTGTACAAAATAAGGGTGGATCTCCCTTTGGGGACCCCAGCTGTCAATTGCACTGTCTTGCCTGGAGGAATCTCTGTCTCCAGTGCAATACTAACCCAAATAAATAATGATGAATTTGTCATTGTTGGTGGTTATCAGCTGGAAAATCAGAAAAGAATGGTCTGCAACATAGTGTCTTTGGAGGAAAACAAGATAGAAATTCGTGAGATGGAAACCCCAGATTGGGCCCCAGATATTAAACACAGCAAGTTATGGTTTGGA------------------------------------------------------------------------------------------------------------------------------------------------GCTCCTCCAAGCTGTCGCAGGCTGAGTTCGAGGTGCTGAAGGCCTTTGTGGTGGGCGTGATGGAGCGGCTGCACATCTCACAGAAGCGCATTCGTGTGGCGCTGGTGGAGTACCATGAAGGCTCACACGCCTACCTGGACCTGCAGGACCACAAGCGGCCATCCGAGCTGCGGCGGATTGCCAGGCAAGTGCGCTACGCGGGCAGCGAGCTGGCATACACCAGCGAGGCGCTCAAATACACGCTCTTCCAGGTGTTCAGCAAGTTGGATCGGCCTGAAGCGGCCCGGGTGGTCCTGCTGCTGACCGCCAGCACTGAGCCCCCAGGCCAGATCCGCAGCCTGGTGCGATACGCGCAGGGCCTCCGGAAGAAAAGGGTGGTGGTGCTGCCCGTGGCCCTCGGGCCCCACGCCAGCCTCAAGCAGATCCGCCTCATCNNNNNNNNNNNNNNAGAGAACAAGGTCTTCCTGCTCAGCAGTGTGGACGAGCTGCAGCAGCGCAGGGACGAGATCCTCAACTTCCTCTGCGACCTGGCCCCTGAGCCCCCCGGCCCCACCCGGCCG---------CCCCCGCCTGCTGCACAGGTCACCCTGGCCCCCGAGCTCCCGCGTGGCACCACCACCAC----CCC---GAGAGAAA--CCCTGGTCCTGGACGTGGTGTTCATGCTGGAAGGCTCTGACAGCATTGGGGAAGCCAACTTCAACCGCAGCAGGGACTTCCTGGAGCAGGTGATCCAGCGCATGGCTGTGAGCCAGGAGGAAATCCACATCACGGTGCTACAGTACTCATACACAGTGATTCCTGAGTACACCTTCAGTGAGGCGCAGACCAAGGCCGAGGTCCTGCGGCACGTGCGGGAGCTCCGCTACCGGGGCGGCAACAGCACCCGCACGGGACAGGCCTTGCAGTACCTGGCCCAGCACAGCTTCTCAGGTGGCCAGGGCGACCGCGAGCAGGCGCCCAACCTAGTCTACATGGTCACGGCCTCGCCTGCCACTGATGAGCTCAGGCGGCTGCCTGGGGACATCCAGCTGGTGCCCATTGGCGTGGGCCCGCACGCGGACGTGCAGGAGCTGGAGCGCCTGGCCTGGCCGCACTCCCCCA---
>Hemiechinus.auritus
TAAATTTAAAGGTCTGGTCCCAGCCTTCCTATTTATTGTCAGTAAATTTACACATGCAAGTATCAGCTACCCAGTGCAAATGCCCTC-TAACCCTAACAT-----GGTATAAAGGAGCAGATATCAAGTACACATAAAAA-----GTCGCTTATGACATCTTGCTTAGCCACACCCCCACGGG-AAACAGCAGTGATAAATATTGAGCTATGAACGAAAGTTTGACTAAGTTATACTGATTTTAGGGTTGGTAAATCTCGTGCCAGCCACCGCGGTCATACGATTAACCCATATAAATAGGTAATCGGCGTAAAGAGTGTTTAAGA------TATTTATA-TAATGAAATTAAAAAATAATTTGGATGTAAAAAGCTTAAATTATATATTAAAA-TCAACTACAAAAGTGTTTTC-ATAA-AATCTTAATACACGTGAGCTAAGACCCAAACTAGGATTAGATACCCTACTATGCTTAGCCCTAAACCTAGATAGTTAC-TTAACAAAACTATACGCCAGAGAACTACGAGCCACAGCTTAAAACTCAAAGGACTTGGCGGTGCTTTATA-CCCCCTAGAGGAGCCTGTTCTATAATCGATAAA-CCCCGCTCAACCTTACCAATCTTTGCTAATTCAGCCTTTATACCGCCATCTTCAGCAAACCCTAAAAAGGAAAAAAAGTAAGCACAATAATCTTCAACATAAAAAAGTTAGGTCAAGGTGCAGCCTATAGATTGGAATGAAATGGGCTACATTCTTTTTT-----AAAAAGCAT------AACGGAAATTTTCATGAAACTGA-AAATTGAAGGAGGATTTAGTAGTAAATTAAGAGTAGAGTGCTTAATTGAACTCGGCAATGAAGCATGCACACACCGCCCGTCACCCTCTTCAAATACATTAAATCGCATATAAATATATACATTAATTATATTACAACGATAATAGTTTATAAGAAGAGATAAGTCGTAACAAGGTAAGTATACTGGAAAGTGTACTTGGACAATCATGTTTATTTCTCGCTGACTTTTCTCTACAAATCATAAAGATATTGGAACTCTCTATCTATTATTTGGAGCTTGAGCAGGCATAGTAGGTACTTCACTCAGCTTACTAATTCGAGCTGAACTAGGACAACCAGGAGCTCTAATGGGTGATGACCAAATTTACAACGTTGTTGTTACAGCCCATGCATTCGTCATAATCTTTTTTATAGTTATGCCTATTATACTTGGAGGTTTCGGAAACTGACTAGTACCACTTATAATTGGGGCCCCCGATATAGCTTTTCCCCGAATAAATAATATAAGCTTCTGACTTCTTCCCCCATCATTTTTACTTCTTCTCGCATCCTCTATAGTAGAAGCAGGAGTAGGAACAGGCTGAACTGTTTACCCCCCATTAGCTGGAAATATAGCACATGCAGGCTGCTCTGTTGACCTAGCTATTTTTTCACTTCACCTCGCCGGTGTTTCATCCATTTTGGGAGCAATTAATTTCATTACCACTATCATTAATATGAAACCACCAGCTATATCTCAATACCAAACTCCCTTATTTGTCTGATCCATTTTAATTACAGCAGTTCTTTTATTATTAGCTTTACCTGTTCTAGCTGCCGGTATTACTATATTATTAACAGACCGAAATATTAATACAACGTTTTTTGACCCTGCTGGAGGAGGTGACCCTATTTTATATCAACATTTATTCTGATTTTTTGGCCACCCTGAAGTTTACATTTTAAATCATCCTGGATTTGGCATTATTTCCCACATTGTAACTTATTATTCAGGTAAAAAAGAACCCTTCGGTTATATAGGGATAGTTTGAGCAATAATATCAATTGGATTTTTAGGCTTTATCGTATGAGCCCACCATATATTTACAGTAGGATTAGACGTGGATACCCGAGCATACTTTACATCTGCAACTATAATTATTGCTATTCCTACTGGAGTAAAAGTATTCAGTTGATTAGCAACATTACATGGAGGACATATTAACTGAGCACCAGCACTAATATGAGCACTAGGCTTCATTTTTCTATTTACTGTAGGAGGCCTTACAGGGATTGTATTAGCTAATTCATCATTAGATATTGTCCTCCATGATACTTACTACGTAGTAGCCCATTTCCATTATGTTTTATCTATAGGAGCCGTATTTGCAATTATTGGCGGATTTATTCACTGATTTCCTCTACTTACAGGATATACATTAAATGATACATGAGCTAAAATTCATTTCATCATTATATTTATAGGAGTAAATATTACCTTTTTTCCTCAACATTTTCTTGGGTTAGCAGGAATACCACGACGATACTCCGACTACCCTGATGCCTACACAACATGAAATACAGTATCATCAATAGGATCATTTATTTCACTTACAGCTGTTATACTAATAGTATTCTTAGTCTGAGAAGCATTTGCCGCAAAACGAGAAGTATTTAAAGTTGAATTTACAAATACAAATATTGAATGACTTCATGGATGTCCTCCTTCATATCATACATTTGAAGAACCAACATATGTTTTAGCCA---AATAAATGCTTAATATTCGAAAAAACCACTCATTAATAAAGATCATTAATAATTCTTTCATTGACCTCCCTACCCCATCAAATATTTCTTCTTGATGAAATTTTGGTTCATTATTAGGTCTATGTTTAATTACTCAAATCATTACAGGTTTATTTCTAGCTATACACTATACATCAGACACACTTACAGCATTCTCTTCAGTTACACACATCTGCCGAGACGTAAATTATGGTTGATTAATCCGATATTTACACGCTAACGGTGCCTCAATATTTTTTATATGCCTTTTTCTACACATCGGCCGAGGCATTTATTACGGATCCTACTTATTTAAAGAAACATGAAATATAGGGATTATCTTACTAATTACCACTATAGCCACCGCCTTTATAGGTTATGTTCTACCATGAGGCCAAATATCTTTCTGAGGTGCTACCGTAATCACAAACCTATTATCCGCTATTCCTTACATCGGAACAGATTTAGTACAATGAATTTGAGGGTCATTTTCAGTAGATAAAGCTACTTTAACCCGATTTTTCGCTTTCCACTTCATTCTTCCATTCATAATTGTAGCACTAACAATAGTACACCTATTATTTCTTCATGAAACAGGCTCAAACAATCCCACAGGAATCATTTCAGAATCAGACAAAATTCCATTTCACCCCTACTATACCATAAAAGATATCCTAGGTATAATTTCTCTATTATTAATCTTAATAACATTAACATTATTTTCCCCAGACTTATTAGGTGACCCAGACAATTATACTCCAGCCAATCCTCTAAACACCCCACCCCATATCAAACCTGAATGATATTTTTTATTTGCTTACGCAATTCTTCGATCGATCCCCAATAAATTAGGAGGAGTCCTAGCACTACTCATATCTATCCTTATTTTATTCTTTATACCCCTATTGCATACCTCAAAACAACGAAGCATAATTTTTCGACCCCTAAGCCAATGTACATTCTGACTTCTAACCTCAGACTTATTAATTTTAACCTGAATCGGAAGCCAACCTGTAGAAGACCCATATATTATTATTGGCCAACTAGCATCAATTCTTTATTTCCTCATTATCCTTTTCCTAATACCCGTAATAGGACTTATTGAAAATAGCATATTTAAATGAAGA----------------------------------------------------------------------------------------------------------------------------------------------------------------------------------------------------------------------------------------------------------------------------------------------------------------------------------------------------------------------------------------------------------------------------------------------------------------------------------------------------------------------------------------------------------------------------------------------------------------------------------------------------------------------------------------------------------------------------------------------------------------------------------------------------------------------------------------------------------------------------------------------------------------------------------------------------------------------------------------------------------------------------------------------------------------------------------------------------------------------------------------------------------------------------------------------------------------------------------------------------------------------------------------------------------------------------------------------------------------------------------------------------------------------------------------------------------------------------------------------------------------------------------------------------------------------------------------------------------------------------------------------------------------------------------------------------------------------------------------------------------------------------------------------------------------------------------------------------------------------------------------------------------------------------------------------------------------------------------------------------------------------------------------------------------------------------------------------------------------------------------------------------------------------------------------------------------------------------------------------------------------------------------------------------------------------------------------------------------------------------------------------------------------------------------------------------------------------------------------------------------------------------------------------------------------------------------------------------------------------------------------------------------------------------------------------------------------------------------------------------------------------------------------------------------------------------------------------------------------------------------------------------------------------------------------------------------------------------------------------------------------------------------------------------------------------------------------------------------------------------------------------------------------------------------------------------------------------------------------------------------------------------------------------------------------------------------------------------------------------------------------------------------------------------------------------------------------------------------------------------------------------------------------------------------------------------------------------------------------------------------------------------------------------------------------------------------------------------------------------------------------------------------------------------------------------------------------------------------------------------------------------------------------------------------------------------------------------------------------------------------------------------------------------------------------------------------------------------------------------------------------------------------------------------------------------------------------------------------------------------------------------------------------------------------------------------------------------------------------------------------------------------------------------------------------------------------------------------------------------------------------------------------------------------------------------------------------------------------------------------------------------------------------------------------------------------------------------------------------------------------------------------------------------------------------------------------------------------------------------------------------------------------------------------------------------------------------------------------------------------------------------------------------------------------------------------------------------------------------------------------------------------------------------------------------------------------------------------------------------------------------------------------------------------------------------------------------------------------------------------------------------------------------------------------------------------------------------------------------------------------------------------------------------------------------------------------------------------------------------------------------------------------------------------------------------------------------------------------------------------------------------------------------------------------------------------------------------------------------------------------------------------------------------------------------------------------------------------------------------------------------------------------------------------------------------------------------------------------------------------------------------------------------------------------------------------------------------------------------------------------------------------------------------------------------------------------------------------------------------------------------------------------------------------------------------------------------------------------------------------------------------------------------------------------------------------------------------------------------------------------------------------------------------------------------------------------------------------------------------------------------------------------------------------------------------------------------------------------------------------------------------------------------------------------------------------------------------------------------------------------------------------------------------------------------------------------------------------------------------------------------------------------------------------------------------------------------------------------------------------------------------------------------------------------------------------------------------------------------------------------------------------------------------------------------------------------------------------------------------------------------------------------------------------------------------------------------------------------------------------------------------------------------------------------------------------------------------------------------------------------------------------------------------------------------------------------------------------------------------------------------------------------------------------------------------------------------------------------------------------------------------------------------------------------------------------------------------------------------------------------------------------------------------------------------------------------------------------------------------------------------------------------------------------------------------------------------------------------------------------------------------------------
>Atelerix.algirus
------TAAAGGTCTGGTCCCAGCCTTCCTATTTTCTATTAGTAGAATTACACATGCAAGTATCAGCTAACCAGTGAGAATGCCCTC-TAACCCTATTATATA--GGTATAAAGGAGCAGGTATCAAGTACACAATAAAT-----GTTGCTTATAACATCTTGCTTAACCACACCCCCACGGG-AAACAGCAGTGATAAATCTTGAGCTATAAACGAAAGTTTGACTAAGTCATACTAA-TACAGGGTTGGTAAATCTCGTGCCAGCCACCGCGGTCATACGATTAACCCATGTTAATAGGAATTCGGCGTAAAGAGTGTTTTAGA------TATTATTA-AACTGAAATTAAAATATGATTCAGATGTAAAAAGCTTAAATTATTTATTAAAATTCAACTACAAAAGTGATTTC-ATAA-AATCTTATTACACGTGAGCTAAGATCCAAACTAGGATTAGATACCCTATTATGCTTAGCCCTAAACTTAGACAGTTAC-TTAACAAAACTGTACGCCAGAGAACTACGAGCCACAGCTTAAAACTCAAAGGACTTGGCGGTGCTTTATA-CCCCCTAGAGGAGCCTGTTCTATAATCGATAAA-CCCCGATCAACCTCACCAATCTTTGCTAATTCAGCCTTTATACCGCCATCTTCAGCAAACCCTAAAAAGGAGGAAAAGTAAGCACAATAATCCACAACATAAAAAAGTTAGGTCAAGGTGCAGCCAATAGATTGGGATGAAATGGGCTACATTCTTTTT------AAAAAAGCA------TACGGATATTTTTATGAAACTAA-AAATTGAAGGAGGATTTAGCAGTAAATTAAGAGTAGAGTGCTTAATTGAAGTTGGCAATGAAGCATGCACACACCGCCCGTCACCCTCTTCAAATATATAAAT---CATTTAATTTTATAC----TTAATACTATTATGATAAAAT-ATGTAAGAAGAGATAAGTCGTAACAAGGTAAGTATACTGGAAAGTGTACTTGGAATATC----------------------------------------------------------------------------------------------------------------------------------------------------------------------------------------------------------------------------------------------------------------------------------------------------------------------------------------------------------------------------------------------------------------------------------------------------------------------------------------------------------------------------------------------------------------------------------------------------------------------------------------------------------------------------------------------------------------------------------------------------------------------------------------------------------------------------------------------------------------------------------------------------------------------------------------------------------------------------------------------------------------------------------------------------------------------------------------------------------------------------------------------------------------------------------------------------------------------------------------------------------------------------------------------------------------------------------------------------------------------------------------------------------------------------------------------------------------------------------------------------------------------------------------------------------------------------------------------------------------------------------------------------------------------------------------------------------------------------------------------------------------------------------------------------------------------------------------------------------------------------------------------------------------------------------------------------------------------------------------------------------------------------------------------------------------------------------------------------------------------------------------------------------------------------------------------------------------------------------------------------------------------------------------------------------------------------------------------------------------------------------------------------------------------------------------------------------------------------------------------------------------------------------------------------------------------------------------------------------------------------------------------------------------------------------------------------------------------------------------------------------------------------------------------------------------------------------------------------------------------------------------------------------------------------------------------------------------------------------------------------------------------------------------------------------------------------------------------------------------------------------------------------------------------------------------------------------------------------------------------------------------------------------------------------------------------------------------------------------------------------------------------------------------------------------------------------------------------------------------------------------------------------------------------------------------------------------------------------------------------------------------------------------------------------------------------------------------------------------------------------------------------------------------------------------------------------------------------------------------------------------------------------------------------------------------------------------------------------------------------------------------------------------------------------------------------------------------------------------------------------------------------------------------------------------------------------------------------------------------------------------------------------------------------------------------------------------------------------------------------------------------------------------------------------------------------------------------------------------------------------------------------------------------------------------------------------------------------------------------------------------------------------------------------------------------------------------------------------------------------------------------------------------------------------------------------------------------------------------------------------------------------------------------------------------------------------------------------------------------------------------------------------------------------------------------------------------------------------------------------------------------------------------------------------------------------------------------------------------------------------------------------------------------------------------------------------------------------------------------------------------------------------------------------------------------------------------------------------------------------------------------------------------------------------------------------------------------------------------------------------------------------------------------------------------------------------------------------------------------------------------------------------------------------------------------------------------------------------------------------------------------------------------------------------------------------------------------------------------------------------------------------------------------------------------------------------------------------------------------------------------------------------------------------------------------------------------------------------------------------------------------------------------------------------------------------------------------------------------------------------------------------------------------------------------------------------------------------------------------------------------------------------------------------------------------------------------------------------------------------------------------------------------------------------------------------------------------------------------------------------------------------------------------------------------------------------------------------------------------------------------------------------------------------------------------------------------------------------------------------------------------------------------------------------------------------------------------------------------------------------------------------------------------------------------------------------------------------------------------------------------------------------------------------------------------------------------------------------------------------------------------------------------------------------------------------------------------------------------------------------------------------------------------------------------------------------------------------------------------------------------------------------------------------------------------------------------------------------------------------------------------------------------------------------------------------------------------------------------------------------------------------------------------------------------------------------------------------------------------------------------------------------------------------------------------------------------------------------------------------------------------------------------------------------------------------------------------------------------------------------------------------------------------------------------------------------------------------------------------------------------------------------------------------------------------------------------------------------------------------------------------------------------------------------------------------------------------------------------------------------------------------------------------------------------------------------------------------------------------------------------------------------------------------------------------------------------------------------------------------------------------------------------------------------------------------------------------------------------------------------------------------------------------------------------------------------------------------------------------------------------------------------------------------------------------------------------------------------------------------------------------------------------------------------------------------------------------------------------------------------------------------------------------------------------------------------------------------------------------------------------------------------------------------------------------------------------------------------------------------------------------------------------------------------------------------------------------------------------------------------------------------------------------------------------------------------------------------------------------------------------------------------------------------------------------------------------------------------------------------------------------------------------------------------------------------------------------------------------------------------------------------------------------------------------------------------------------------------------------------------------------------------------------------------------------------------------------------------------------------------------------------------------------------------------------------------------------------------------------------------------------------------------------------------------------------------------------------------------------------------------------------------------------------------------------------------------------------------------------------------------------------------------------------------------------------------------------------------------------------------------------------------------------------------------------------------------------------------------------------------------------------------------------------------------------------------------------------------------------------------------------------------------------------------------------------------------
>Crocidura.russula
--TTCTTAAAGGTTTGGTCCCAGCCTTCTTATTATCTGTCAGTAAAATTACACATGCAAGTCTCCGCCCCCCTGTGAGAATTCCCTT-TAT----AGTCCACTAGATTTCAAAGGAGTTGGTATCAAGCACACTCATATTAAAGAGTAGCTCATAACACCTTGCTCAGCCACACCCCCACGGG-AAACAGCAGTGATAAAAATTAGGCCATAAACGAAAGTTTGACCTAGTTATACTAC-ATCAGGGTTGGTAAATTTCGTGCCAGCCACCGCGGTCATACGATTAACCCAAGTTAATAAGCC-CCGGCGTAAAGCGTGTTAAAGG----AGGACCCCAA-AAATAAAGTTAAGACTTAACCAGGCTGTAAAAAGCATTAGTTA--AAGGAAAGTCAAATTACTAAAGTAACTTT-ATTA-TATCTTA-TACACGATAGCTAAGAACCAAACTGGGATTAGATACCCCACTATGCTTAGCCCTAAACTAAAACAATCAA-ATAACAAGACTGTTCGCCAGAGAACTACTAGCAATAGCTTAAAACTCAAAGGACTTGGCGGTGCTTTATATCCATCTAGAGGAGCCTGTTCTATAATCGATACA-CCCCGATCAACCTCACCACTTCTTGCTAATTCCGCCTATATACCGCCATCTTCAGCAAACCCTTAAAAGGCATAATAGTAAGCATAAACATCTT--ACATAAAAACGTTAGGTCAAGGTGTAGCTTATGAAGTGGGAAGAAATGGGCTACATTTTCTAAAA-ATAGAATACTTT------TACGAAAACCCCTATGAAATTAG-AGGCTAAAGGAGGATTTAGTAGTAAGCCAAGAATAGAGTGCTTGACTGAATAAGGCCATGAAGCACGCACACACCGCCCGTCACCCTCTTCAAGTATAAAAACTAAACCATAAT---------------TAATATACAGTTAACTT-ATATTAGAAGAGATAAGTCGTAACAAGGTAAGCATACTGGAAAGTGTGCTTGGATGAATATGTTCATAACTCGCTGACTCTTTTCCACTAACCACAAAGACATTGGCACATTATATATAGTTTTTGGTGCCTGAGCGGGCATAGCTGGCACAGCCTTAAGTATTTTAATCCGCGCTGAACTAGGCCAGCCGGGCGCTTTACTTGGTGATGACCAAATTTACAACGTTATCGTAACTGCTCATGCCTTTATTATAATCTTCTTTATGGTAATACCAGTTATAATAGGTGGATTTGGGAATTGACTAATTCCTTTAATAATTGGCGCCCCTGATATAGCTTTCCCCCGAATAAATAACATAAGTTTCTGGCTTCTTCCACCCTCTTTCCTTCTACTACTAGCTTCTTCCACTGTAGAAGCCGGAGCGGGAACAGGTTGAACTGTTTATCCCCCCTTAGCTGGTAATTTAGCCCACGCTGGAGCCTCAGTTGATTTAGCCATTTTTTCTTTACATTTAGCCGGTGTATCTTCTATTCTCGGCTCAATTAATTTTATTACTACAATTATCAATATAAAACCTCCCGCTTTATCACAGTACCAGACCCCTTTATTTGTTTGATCCGTACTAATTACTGCTGTATTACTCCTATTATCATTACCAGTATTAGCGGCAGGAATTACTATATTATTAACCGATCGAAATCTAAATACAACCTTCTTTGACCCGGCAGGAGGAGGAGATCCTATTCTTTACCAACATTTATTCTGATTTTTTGGTCACCCAGAAGTTTATATTCTTATTTTACCTGGCTTTGGTATTATTTCACATGTAGTTACATACTACTCAGGAAAAAAAGAACCCTTTGGTTATATAGGAATAGTTTGAGCAATAATATCTATCGGCTTCCTAGGATTTATCGTTTGAGCCCATCATATATTCACTGTAGGCTTAGACGTTGATACACGTGCCTATTTCACGTCCGCAACTATAATTATTGCAATCCCTACCGGAGTAAAAGTATTCAGTTGATTAGCTACCCTGCATGGAGGGAATATTAAATGATCCCCTGCTATACTATGAGCCCTAGGCTTTATTTTCCTATTTACTGTTGGTGGATTAACTGGAATTGTTTTAGCTAATTCATCTCTAGATATTGTACTACATGATACATATTATGTAGTTGCTCACTTCCATTATGTACTATCTATGGGGGCCGTATTCGCAATTATTGCCGGTTTCGTCCATTGATTCCCCCTATTCACAGGCTATTCCCTCAGCTCAACTTGAGCAAAAATCCACTTCGCCATTATATTTATTGGAGTAAACATAACATTTTTCCCTCAACACTTCCTAGGTCTATCCGGTATGCCACGACGATATTCCGATTACCCAGATGCCTATACAACCTGAAACACTGTTTCATCTATAGGGTCTTTCATTTCATTAACCGCTGTTATTGTCATAGTATTTATAATCTGAGAAGCATTCGCATCAAAACGAGAAGTTTCTTCAATTGAATTAACTACTACTAACATTGAATGAATGTATGGCTGCCCCCCACCTTATCATACTTTCGAAGAGCCTGTTTATATTAACGCTA---AATAAATGACTAACATCCGAAAAACCCACCCACTAATAAAAATTATTAATAGTTCTTTCATTGACCTCCCAGCACCCTCAAACATTTCATCATGATGAAACTTTGGCTCACTACTCGGAATCTGCTTAATCGCACAAATCTTAACCGGGCTATTCCTAGCTATACACTATACATCAGACACTATAACAGCCTTCTCCTCCGTCACCCATATTTGCCGTGACGTAAATTACGGCTGATTAATCCGATACCTCCATGCTAACGGCGCCTCAATATTTTTCATTTGCTTATTCCTCCATGTGGGACGAGGCCTTTACTACGGTTCTTATATATTCCTTGAAACATGAAACATCGGCGTCCTACTGTTATTTGCAGTTATAGCTACCGCCTTTATAGGCTATGTCCTTCCTTGAGGCCAAATATCATTTTGAGGAGCAACAGTTATTACTAACCTACTATCAGCTATCCCTTACATTGGTACTAACCTCGTAGAATGAATCTGAGGAGGCTTCTCCGTTGATAAAGCCACCTTGACCCGCTTCTTCGCATTTCACTTTATTCTCCCCTTCATTGTGGCAGCCCTTGCAGGAGTTCACCTTCTATTTCTACATGAAACTGGATCAAACAACCCATCAGGATTAAACTCAGATACAGACAAAATCCCCTTCCATCCTTACTACACTATTAAAGATATCTTAGGAGCATTAATCATAATCACCATACTATCTTCCCTAGTCTTATTCTCCCCCGACATACTAGGGGATCCAGATAACTACATCCCCGCAAACCCCCTTAACACACCACCACATATTAAGCCAGAATGATACTTCCTATTTGCCTATGCAATCCTACGATCAATTCCCAACAAACTTGGAGGGGTCCTGGCGCTCGTTCTATCGATTCTAGTCCTAGCAGTCATTCCGCTACTCCACACAGCTAAACAACGAAGCATAATATTTCGACCAATAAGCCAATGCATATTCTGAATTTTAGTAGCGGACCTCTTTACATTAACATGAATTGGAGGTCAACCAGTTGAACACCCTTTCGTAGTAATTGGCCAACTAGCCTCCGTAGTCTACTTTCTTTTAATCCTCCTTATCATACCCGTTACAAGTATAATTGAAAATCGACTTTA----------GGCCATCGCGGCCGTCACCACCTTCCTCATCCTCTTCACCGTCTTCGGCAACGTGCTGGTCATCTTGGCCGTGCTGACCAGCCGCGCGCTGCGCGCCCCGCAGAACCTGTTCCTGGTGTCGCTGGCCGCAGCCGACATCCTGGTGGCCGCGCTCATCATCCCCTTCTCGCTGGCCAACGAGCTGCTGGGCTACTGGTACTTTCGGCGCACCTGGTGCGAGGTGTACCTGGCGCTCGACGTGCTCTTCTGCACCGCGTCTATCGTGCACCTCTGCGCCATCAGCCTGGACCGCTACTGGGCGGTGAGCCGGGCCCCCGAGTACAACTCCAAGCGCACCCCGCGCCGCATCAAGGGCATCATCCTCACCGTGTGGCTCATCGCGGCCGTCATCTCGCTGCCACCCCTCGTCTACAAGGGCGACCCGGGCCCGCAGCCCCGAGGGCGCCCGCAGTGCAAGCTCAACCAAGAGGCCTGGTACATCTTGGCCTCCAGCATCGGCTCCTTCTTCGCGCCCTGCCTCATCATGATCCTCGTGTACCTGCGCATCTACCTGATCGCCAGGCGCAGCCACCGTCGAGGGCCCAGGACCATGGGGGACCGGGGCCAGGGCGATTCTCAGCAGACCT-CCAGGCCGACCCTGGGAGCTGCTGCTGCTGCCTCCACCAAGCTGTGCAACCTGGTCTCTTCTGTGGCTGTGGCTGGAGAGGCTGCTGGCCTCTCCAAGAAGACTCCAGGGGAGAACGTGGAGATAGGGCACCCCGAAGATCCCGAG------GCCTTGTCCCCCAGCTTGATTGCCCTTCCCAACTCAGGTCAGGAGCCAAAGGAAAGTGTGTGTGTGGCATCTGCAGAGGAGGAAGAAGAAGAGGAGGAAGAT---------------------------GATGAGGAGGGAGGACCCCACGCCATGCCCCCCGCCCCTGCCCCTGCATCACCTCACAGCCCCCC------------ACTGCAGCAGCCCCCCGGCGTCCGCGTGTTGGCCACTCTCCGGGGCCAGGTGGTCCTGAGCAGGGCCGTGGGGACAGCCAGTGTCCAGTGGTGGCGGCGGCGAACGCAGCTGAGCCGGGAGAGGCGCTTCACTTTCGTGCTGGCTGTGGTCATCGGAGTCTTCGTGCTCTGCTGGTTCCCCTTTTTCTTCAGCTACAGCCTGGGTGCCATCTGCCCCCAGCGCTGCAGGGTGCCCCACGGGCTCTTC-------------------------------------TTCCTTTGGAATTGCTTTATTTATTCTTTAANCATAATATCAATTCCTTTCTCAGAAAAGTTGATAACGTCAGAGACAAGGCATTAGTTTATGTTACTGAATCCTATAATGAAGCAAGAATTAAGTTACATGATTATAATGTTGAAAATTCTCTAACGAAACAACAAAGGACTTTTCAAATTCCAGGATATACCATCCCAGTTGTCAATATTGAAACATCTCCGTTCNCNGTAGAGATGCTTCCATTTGGCTATGTGATCCCAAAAGTGATCAGCACCCCCAACTTTACCATCCTGGGTTCTGGCTTCTTAGTGCCCTCATATACTTTAGCTTTGCCATTTCTAGAACTGCCACCCCTTCAAGTCCCTAAGTATTCCCTTGAGCTTTCTCTTCCAGAATTTGAAGTATTGAGTATGCCAAGGAATATTTTCATTCCAGCTCTGGGGAATATTACATATGACTTTTCTTTTAAATCAAATGTCATCGCACTAAGTGCCAATGCTGGACTTTATAA--------------TAAAAGTAAACAGTCTGGCCTAGGAAGAAGCCAACAGAACAGATGGATCGAAAGTAAAGAAACATATA---ATGATAAACAGTCTCCCAGCACAGAGCAAAAGGTAGATCTGAATGCGGAACCCCTATATGGAAGAAGAAAACTGAACAAACAGAAATTGTCATGCTCTGACAGCCCTGAGGATCCCCAAGAGATGACTTGGATGACTTCGAAGAGTAGCCTACAGAAAGTTAATGATTGGTTTTCTAGAAGTGATGCTGTATTAACTTCTGATGATTTCCATGATGCAGGGTCTAATTCAAATACAAAAG---CTGAGACAGAAGAAATCCCAAGTGCAGCAGATGGGTTTTTTGTTTCTTCAGAGAAAGAAGATTTAATGGCCAGTGATCAGTTTGATGCCTTAA---TGTATGAAAGTAGAAGAGTCCTCTCCAAACCAGTAGAGAGTAACATTGAAGATAAAATATTTGGGAAAACTTATCGGAGGAAAGCAAGCTTCCCTAACTTGAACTGCACAACTGAAGATGTAATTCTAGAATCATCTCTACTAGAACCGCATATGGCACACAAACACCCCTTCACAAATAAATTAAAACGTAAAAGGAGAATTACGTCAAGCCTTGGTCCTGAGGACTTTATAAAGAAAGTAGATTCGGCGGATGTTCAAAAGTCTCCTGAAAACAAAATCGAGAGGCTCAACCAAATGGATCAAAATGGTCAGGTGGCGAATACTACTATAAAAGGTCTTGAAATTGAAACAAGAGGTGATGATACCCAGAAAGAGAACATCGCTAACTCAACAGCATCATCAGAACAAGAA--------------------------------------------------------------------------------------------------------------------------------------------------------------------------------------------------------------------------------------------------------------------------------------------------------------------------------------------------------------------------------------------------------------------------------------------------------------------------------------------------------------------------------------------------------------------------------------------------------------------------------------------------------------------------------------------------------------------------------------------------------------------------------------------------------------------------------------------------------------------------------------------------------------------------------------------------------------------------------------------------------------------------------------------------------------------------------------------------------------------------------------------------------------------------------------------------------------------------------------------------------------------------------------------------------------------------------------------------------------------------------------------------------------------------------------------------------------------------------------------------------------------TGAATTCATTGAACTAGATATTGATGACCCTGATGAGAAGGCTGAAGGATCAGATACAGATAGACTTCTAAACCATGACCGTGAGAAAACACTTAATATTTTGGGGGCAAAAGATGATGACTCTGGACGTACCAGCTGTTATGAACCTGACATTCTGGAGACTGATTTCCATGCTAGTGACACATGTGATGGTACCTCAGAGCTTGAGC---AACCACAAAGATTAAAAGAAGAAGCGGTTATCTTGTGCCTTGA---GAAGAAACAAAATCACTCACTTGCTGATGATACTCTCTCTTCTATTCCACAACCCAGTGTAACCTTAGCACAGGAAAGTAAATCAAGACCACTTGTTATGGGTGGAACTGAATCAACTCATCCAACTATTCACACTCAGCTAAGCAATCCAAGTTCACTGGCAAATATCGACTTTTATGCCCAGGTAAGCGACATTACACCAGCAGGGAGTGTGGTCCTTTCCCCGGGCCAAAAGATGAAGGCAGGGATGGTCCACTTTGACATTCATCCAGAAGTGGTTTCACTCTCCCAATCAAACTTCATCATGGACAATGCCTACTTCTGTGAGGCTGATGCCAAAAAGTGCATCACAGCAGGCCCTCACCTAGAGGTCCAATCACGTGCAGAGCCAAGCTTTAACCAGGAAGACATTTACATCACCACAGAAAGCCTTACCACTACTGCTGGGAGGTCTGGGACACCAGAACCTACTCTGAGTTCTGAGCTGCCTGTCCCAGACTACACCTCCATTCATCTAGTACAGTCTCCACAGGGCCTCGTCCTGAATGCAACTTCCTTGCCTTTGCCTGACAAAGAGTTTCTCTCATCGTGTGGCTAT--------------------------------------------------------------------------------------------------------------------------------------------------------------------------------------------------------------------------------------------------------------------------------------------------------------------------------------------------------------------------------------------------------------------------------------------------------------------------------------------------------------------------------------------------------------------------------------------------------------------------------------------------------------------------------------------------------------------------------------------------------------------------------------------------------------------------------------------------------------------------------------------------------------------------------------------------------------------------------------------------------------------------------------------------------------------------------------------------------------------------------------------------------------------------------------------------------------------------------------------------------------------------------------------------------------------------------------------------------------------------------------------------------------------------------------------------------------------------------------------------------------------------------------------------------------------------------------------------------------------------------------------------------------------------------------------------------------------------------------------------------------------------------------------------------------------------------------------------------------------------------------------------------------------------------------------------------AGGATGCGTGGAGGCCTGGTGGTGCCCCCCACAGAGAGTCCGCTGAGCG---CCACGACCCCCTACCTGGAGGACACGCCGGAGCCCCCCCTGCACGACTTCTTCTGCAGCAAGTTGCTGGATCTGGTCTTCCTGCTGGACGGCTCGAACAAGCTGTCGGAGGCTGAGTTCCAGGTGCTGAAGGACTTCGTGGTGGGCACCATGGAGAGGCTGCACATCTCGCAGAAGCGCATCCGCGTGGCCCTGGTGGAGTACCATGACGGCTCCCATGCCTACCTGGGCCTACACGACCGCAAGCGGCCATCGGAACTGCGCCGTGTGGCCAGCCAAGTCCACTATGCCGGCAGTGAGGTGGCCTCCACCACCGAGGTGCTCAAGTACACGCTCTTCCAGATCTTCAGCAAGATTGACCGGCCCGAAGCGGCTCGAGTGGCCCTGCTGCTGATGGCCAGCCAGGAGCCACAGCGCCTGTCCCGCAACCTGGTGCGCTACATGCAGGGCTTGAAGAAGAAGAAGGTGGCTGTCATCCCTGTGGGCCTGGGTCCCCATGCCAACCTCAAACAGATCCACCTCATCGAGAAGCAGGCACCCGAGAATCGGGCCTTCGTGCTGAGTAGCGTGGATGAGCTGGAGCAACGGAGGGACGAGATCGTGGGCTATCTCTGTGACATGGCCCCATCACCGGTGGAGGCAGCACCACCA---------CTACCACCGGTTGCCCGAGTCACAGCAGCTCCTGAGCTCCTGG---GGACGTCCACCCTGGCACCC---CAGAGGAAGGCCGTGGTCCTGGATGTGGCGTTTGTCCTCGAGGGATCAGATAAGATTGGGGAGGCCAACTTCAACAGGAGCCTCGAGTTTGTAGAGGAAGTGATTGGGAGGATGGACGTGGGCCAGGAGGCCATCCATGTCACTGTGCTGCAGTATTCATACACGGTGTCCCTGGAATACACCTTCAAGGAGGCCCAGGCCAAGAATGACATCTTGCAGCATGTTCGGGAGATTCGTTACCGTGGTGGCAACTGGACCAACACCGGGCAGGCCCTACAGTACCTTTCTGAGCACAGCTTCTCTCCAAATCAGGGCGACCGGAAGCAGGCACCTAATCTCGTCTACATGGTCACAGGGAACCCTGCCTCGGATGAAATTAAGAGGATGCCTGGAGACATCCAGGTGGTACCCATTGGGGTGGGCCCCCATGCCAACCCACAGGAACTGGAGAGGATTGGCTGGCCCCACGCTCCC----
>Talpa.europaea
----CAAAAAGGTTTGGTCCCAGCCTTTCTATTAGCTGTCAGTAAAATTACACATGCAAGTTTCCGCATACCAGTGAGAATACCCTT-AAA----GTCACACG-TGACAAAAAGGAGTTGGCATCAAGTACACCTAATTT--AAGGTAGCTTATAACGCCTTGCCTAGCCACGCCCCCACGGG-ATACAGCAGTGATAAAAATTAAGCCATGAACGAAAGTTTGACTAAGTTATACTGA-CGAAGGGTTGGTAAATTTCGTGCCAGCCACCGCGGTCATAGCATTAACCCAAGTTAATAGACATACGGCGTAAAGAGTGTTTAGGA------GTTTAACA-AAATAAAGCCAAGACTTAACTAAGACGTAAAAACCTATAGTTA--AAGTAAAAACAAACTACGAAAGTGGCTTTAATACTTTTCTGATTACACTATAGCTAAGGCCCAAACTGGGATTAGATACCCCACTATGCTTAGCCCTAAACCAAGACAATCAAGTTAACAAGATTGTTCGCCAGAGAACTACTAGCCACAGCTTAAAACTCAAAGGACTTGGCGGTGCTTTATATCCCTCTAGAGGAGCCTGTTCTGTAATCGATAAA-CCCCGATAAACCTCACCAACTCTTGCTAATTCAGCCTATATACCGCCATCTTCAGCAAACCCTTAAAAGGAATTACAGTAAGCACAAGTACCC---GCATAAAAACGTTAGGTCAAGGTGTAGCTGATGAGTTGGGAAGAAATGGGCTACATTTTCTATTT-CTAGAACATATACTTATGAACGAAGACCTTTATGAAACGAA-AGGTTAAAGGAGGATTTAGTAGTAAATTAAGAATAGAGCGCTTAATTGAATAAGGCCATGAAGCACGCACACACCGCCCGTCACCCTCCTCAAGTACCAACGCCAAACACTA-------------TACATAATTAAACGGTAATAA-GTATGAGAGGAGATAAGTCGTAACAAGGTAAGCATACTGGAAAGTGTGCTTGGATTAACATGTTCATCAACCGTTGATTATTCTCAACAAACCACAAAGATATCGGCACATTATATCTGCTATTCGGCGCCTGAGCCGGAATAGCTGGTACAGCCCTAAGCTTATTAATTCGTGCTGAACTAGGACAACCAGGTACTCTACTAGGAGATGACCAAATCTACAATGTAATTGTAACAGCCCACGCTTTCGTGATAATCTTCTTTATGGTTATGCCAATTCTACTAGGTGGATTCGGCAACTGACTAGTTCCACTAATAATCGGGGCACCCGATATAGCATTCCCCCGAATAAACAACATAAGCTTTTGACTTCTACCACCATCATTCTTACTATTACTAGCATCCTCCACAGTTGAAGCAGGGGCTGGTACAGGATGAACCGTATACCCACCCCTAGCAGGAAACTTAGCCCATGCCGGAGCTTCTGTAGACCTAGCTATTTTCTCTCTACACCTGGCAGGTGTTTCGTCTATTTTAGGAGCAATCAACTTTATCACAACTATCATTAACATAAAACCACCAGCAATATCCCAGTACCAAACCCCACTATTTGTGTGATCAATTTTAATTACTGCCGTACTACTATTACTCTCGCTTCCAGTTCTAGCTGCCGGCATCACTATACTTTTAACAGACCGAAATCTAAACACTACATTCTTTGACCCAGCCGGGGGTGGCGACCCTATTCTATACCAACACCTATTCTGATTCTTCGGACACCCAGAAGTCTATATTTTAATTCTGCCCGGATTTGGAATTATTTCACACATTGTAACATACTACTCAGGAAAAAAAGAACCATTCGGATACATAGGAATAGTATGGGCAATAATATCAATTGGATTCTTAGGGTTCATCGTATGAGCCCACCACATGTTCACAGTAGGACTAGACGTAGATACACGTGCATACTTTACATCAGCAACTATAATTATTGCTATTCCAACTGGGGTAAAAGTATTTAGCTGACTGGCGACCCTGCATGGAGGAAATATTAAATGATCACCAGCCATATTATGAGCCCTTGGCTTTATTTTTCTATTTACAGTAGGGGGATTAACGGGAATTGTCCTAGCCAACTCCTCACTAGATATTGTCTTACACGACACATATTACGTGGTAGCCCACTTCCACTATGTGCTATCTATGGGAGCGGTATTTGCTATTCTTGCAGGATTTGTACACTGATTCCCACTATTTACAGGCTACACACTAAGTCAAACCTGAGCAAAAATTCACTTCGCCATTATATTTGTAGGAGTAAATATAACATTCTTTCCTCAACACTTCTTAGGCCTATCAGGTATGCCTCGACGTTATTCAGACTACCCAGACGCATACACCACATGAAACACAGTATCATCCATAGGATCATTCATTTCACTAACAGCAGTAATACTAATAGTATTTATGATCTGAGAGGCTTTCGCTTCAAAACGAGAGGTCTCTACTGTGGAATTAACAACAACCAATATCGAGTGACTGCATGGTTGTCCACCACCCTACCACACATTTGAAGAACCTACATACGTAAACCCAA---AATAAATGACAAACATCCGAAAAACACACCCACTAATAAAAATTGTCAACAGCTCATTCATTGACCTACCAGCACCATCAAACATCTCATCATGATGGAATTTCGGCTCACTCTTAGGGATCTGCCTAATCCTCCAAATTCTTACAGGACTATTTCTAGCCATACACTACACATCAGACACGATAACAGCCTTCTCGTCAGTCACACACATTTGTCGAGACGTAAACTATGGCTGACTTATTCGATACCTACACGCAAATGGAGCATCTATATTTTTTATTTGCTTATTTCTACATGTGGGACGAGGCCTATACTATGGATCTTACATATTCATGGAGACCTGAAACATCGGAGTGTTACTATTATTTGCCGTGATAGCCACTGCATTCATAGGGTACGTTTTACCATGGGGTCAAATATCCTTTTGAGGTGCAACGGTAATTACAAATTTACTGTCAGCCATTCCTTACATCGGTACAGACTTAGTAGAATGAATTTGAGGTGGGTTCTCAGTAGACAAAGCGACACTCACACGATTCTTCGCCTTCCACTTCATTCTGCCATTTATTATTGCGGCACTAGCTGGAGTTCACCTGTTATTTCTTCACGAAACAGGATCAAACAACCCATCAGGACTCTCATCAGATACGGATAAAATTCCATTTCACCCCTATTACACTATTAAAGACATCCTAGGAGCACTAATCCTAATTATAGCTCTATCATCATTAGTATTATTTTCACCTGACCTACTAGGAGACCCAGACAATTACATCCCGGCAAACCCGCTAAACACACCACCCCATATTAAACCCGAATGGTACTTCCTATTTGCATATGCCATCCTACGATCAATTCCTAATAAATTAGGAGGCGTACTAGCCCTGGCGTTCTCAATCCTAGTACTAGCATTAATACCATTCTTACACACTTCAAAACAACGAAGTATAATATTCCGACCCATCAGCCAATGCTTATTCTGACTTTTAGTAGCAGACCTATTTACACTCACATGAATTGGAGGACAACCCGTAGAACACCCATTCATCATCATTGGCCAACTGGCATCCATCCTATACTTCGCACTCATCCTAATACTCATACCACTAGCAAGCCTAATAGAAAACAACCTACTCAAATGAA-------------------------------------------------------------------------------------------------------------------------------------------------------------------------------CCAACGAACTGTTGGGCTACTGGTACTTCCGGCGCATGTGGTGCAAGGTGTACCTGGCGCTGGACGTGCTCTTCTGTACCTCCTCCATCGTGCACCTGTGCGCCATCAGCCTGGACCGCTACTGGGCCGTGAGCCGAGCCCTGGAGTACAACTCCAAGCGCACCCCGCGCCGCATCAAGTGCATCATCCTCATGGTGTGGCTCATCGCAGCTGTCATCTCGCTGCCATCCCTTGTCTACAAGGGCGACCAGGGCCCCCAGCCCAGTGGCGCCCCCCAGTGCAATCTCAATCAAGAGACCTGGTACATCCTGGCCTCCAGCATTGGATCCTTCTTTGCACCCTGCCTCATCATGATCCTTGTCTACCTGCGCATCTATCTGATTGCCAAACGCAGCCACTGCAGAGGTCCCAGGGCCAAGGGAGCCCCTGGGAAGAGTAAGTTTAAGCAGTCCCGCCAGGT---CCCTGGTGGA----ACTTTAGCCTCAGCCAAGGTGCCAAACCTGGCCGCTCATCTGGTTGCTGCCGGAGAGACCAATGGACGCTCCAAGCCCACT---GGGGAGAAGGAAATGGGGGAGACCCCTGAAGATTCTGGAACTTCTACCTTGCCACCCAGCTGGCCTGCTCTTCCCAACTCAGGCCAAGATCAAAAGGAAGGTATTTGTGAGGCATCTCTGGAGGAAGAAGCTGAAGAGGAGGAGGAGGGA------------GAGGAGGAGAGGGAGGAAGAGTGTGAGCCTCAGGCCTTGCCAGCATCTCCTGCCTCGG------CTTGCAGCCCACC------------GCTGCAGCAGCCACAGGGCTCCCAGGTGCTGGCTACCCTCCGTGGCCAGGTGCTCCTCGGCAGGGCTGCTGGCGCTGCAA------------------------------------------------------------------------------------------------------------------------------------------------------------------------------------------------------------TTCCTTTGGATGCGTTTTATGTGTTTATGAATCATAACATCAATTCTTTCATCAGGCAATTTGAGAAAGGCAGACACCAGGCTTTAGTTTCTTTTACCAATGCCTATAATGAAGCAAAAATCAAGTTTGATAAGTACAAGGTTGAAAAGTCCCTCAATAACCAACCCAGGATCTTTCAAATTCCTGGATACACTATTCCACTCTTCAACGTTGAAGCTTCTCCATCAATGGTAAAGATGTTACCATTTGGCTATGTGATCCCCGAAGAGATAAGCACCCCCAGTTTCACCATCTGGGGTTCTGACTTCTATGTGCCCTCCTATACATTAGTCCTGCCGTCCCTAGAGCTGCCAGCCCTTCCTGTCCCTACAAGCCCTCTCGAGTTTTCTCTTCCAGAATTCAAGATATTGAGTACCCCAAGGAACATCTTAATTCCTGCCCTGGGCAATATTACCTATGATTTTTCGTTTAAATCAAGTGTCATCACACTGAATACCAATGCTGAACTTTATAA---------TGTNACAAAAGCAAACAGCCTGACTTAGCAAGGAGCCAACAGAACAGATGGGCTGAAAGTAAAGAAACATGTA---ATGATAGGCAGACTCCCAGCACAGAGAAAAGGGTAGGCCTGACTGCTGATCCCACGTGTGGGAGAAAAGAACCGAATAAGCAGAATCCTCCATGCTCTGACAGCCCCAGAAATTCCCAAGGTGTTGCCTGGATAACACTGAACAGTAGCATTCAGAAAGTTAATGAGTGGTTTTCCAGAGGTGATGAAATGTTAACTTCTGATGACTCATGTGATGGGGGGTCCGAATCCAATGTTGAAATGACTGGTGCAGTAGAAGTTCCAAATGCAGTGGATGGATTTTCTGGTTCTTCAGAGAAAATAGACTTAATGGCCAGTGATCCTCC---TGCTTTAA---TGTGCAAAAGTGAAAGAGTATACACTAAACCAGTAGAAAGTAATATTGAAGATAAGATATTTGGGAAAACCTATCGGAGGAAAACAAGCCTCCCCAATTTGAGCCATGTGACTGAAGGTTTAATTAGAGCGACGTCTGCCACAGAACCTCAGATAGCTCAAGAGCGTCCCTTCACAAATAAATTAAAACGTAAAAGGAGAACTACACCAGGCTTTTGTCCTGAGGATTTTATCAAGAAAGTAGATTTGGTAGTTGTTCAGAACACTCCTGAAAAGATAAGTGAGAGACCTGACCAAATGGATCAGAATGGCCAAGTGGTGGGTATTACTTATAATGCTCATGGGAATGAAACAAAACGTGATTATGCTCAAAAAGAGAAAAGTGCTAAGCTGACCAACTCACCAGAAAAAGAA-----------------------------------------------------------------------------------------------------------------------------------------------------------------------------------------------------------------------------------------------------------------------------------------------------------------------------------------------------------------------------------------------------------------------------------------------------------ATTAAACCAACCTCAGTGGTGTTCATTGTCATCTGCTGCTTTATCATCCTGGAGAACATCTTTGTTTTGCTGACTATTTGGAAAACCAAGAAGTTCCACCGACCCATGTACTATTTCATTGGCAACCTGGCCCTGTCAGATCTGCTGGCCGGAGTAGCCTACACTGCCAACCTGCTTTTGTCAGGGGCCACCACCTACAAGCTCACCCCAGCCCAGTGGTTTCTGCGAGAGGGGAGTATGTTTGTGGCCTTGTCTGCCTCGGTGTTCAGCCTCCTGGCCATCGCCATCGAGCGCTACATCACCATGCTGAAGATGAAACTTCACAATGGGAGCAACAGCTTCCGCTCCTTCCTGCTGATCAGCGCCTGCTGGGTCATCTCGCTCATCCTGGGCGGCCTGCCCATCATGGGCTGGAATTGCATCACCGCGCTGGCCAGCTGCTCCACAGTGCTGCCCCTGTACCACAAGCACTATATCATCTTCTGCACCACGGTCTTCACTCTGCTTCTGCTGTCCATTGTCATTCTCTACTGCAGGATTTACTCCATGGTCAGGACTCGGAGCCGCCGTCTGACCTTCCGCAAGAACATTACCAAGGCCAGCCGCAGCTCTGAGAAGTCCCTGGCGCTGCTCAAGACCGTGATCATCGTCCTGAGTGTGTTCATCGCCTGCTGGGCGCCCCTGTTCATCCTAMTCMTGCTGGACGTGGGCTGCAAGGTGAAGACGTGCGACATCCTCTTCAGAGCGGAGTACTTTTTGGTGTTGGCCGTGCTCAACTCCGGCAGCAACCCGGTCATTTATACGCTCACCAACAAGGAGATGCGCTGGGCCTTCGTCAGGATCATGTCCTGCTGCAAGTGCCCCAGCGGGGACCCCGCAGGCAAAATCAAGCGGCCCATCATGGCCGGCATGGAAGTCAGCCGCAGCAAGTCGGACAATTCATCGCACCCCCA-----------------------------------------------------------------------------------------------------------------------------------------------------------------------------------------------------------------------------------------------------------------------------------------------------------------------------------------------------------------------------------------------------------------------------------------------------------------------------------------------------------------------------------------------------------------------------------------------------------------------------------------------------------------------------------------------------------------------------------------------------------------------------------------------------------------------------------------------------------------------------------------------------------------------------------------------------------------------------------------------------------------------------------------------------------------------------------------------------------------------------------------------------------------------------------------------------------------------------------------------------------------------------------------------------------------------------------------------------------------TCTTGCGATGGGATGGGAGATGTGAGCGAGAAGCACGGGAGTGGGCCGGCCGTTCCAGAAAAGGCTGTTCGATTTTCATTCACCGTCATGAAAATCTCTATCGAGCATGGCTCACAGAATGTGAAGGTGTTTGAAGAAGCCAAACCAAATTCCGAGCTGTGTTGCAAGCCCTTGTGCCTTATGCTGGCAGACGAGTCTGACCATGAGACCCTGACTGCCATCCTGAGCCCCCTTATTGCCGAGAGGGAGGCCATGAAGAGCAGCCAATTAATGCTCGAAATGGGAGGCATCCTCCGGACTTTTAAGTTTATCTTTAGGGGCACAGGGTATGATGAGAAACTTGTCCGGGAAGTGGAANGACTTGANGCTTCTGGGTCAGTCTATATTTGTACCCTCTGTGATGCCACCCGCTTGGAAGCATCCCAAAACCTTGTCTTCCACTCCATAACCAGAAGCCATACCGAAAACCTGGAGCGCTATGAGGTCTGGCGTTCCAACCCCTACCATGAGTCCGTGGAAGAGTTGAGGGATCGCGTGAAAGGGGTCTCGGCCAAACCCTTCATTGAGACAGTCCCTTCCATAGATGCCCTTCACTGTGACATTGGCAACGCGGCTGAGTTCTACAAGATCTTCCAGCTAGAGATAGGGGAGGTGTATAAGAATCCCAATGCCTCCAAAGAGGAAAGGAAAAGATGGCAGGCTACACTGGACAAACACCTTAGAAAGAAGATGAACCCTCCTCTCCGCTACCCAGCCATTTGCACAATCAAAGGCAGCTTAGAGTCTGGAAAGCATCAATACGTTATCCATGGTGGGAAAACACCAAACAATGAGCTTTCAGATAAGATCTATGTCATGTCTGTTGTTTGCAAGAGCAACAAAAAAGTTACTTTTCGTTGCACAGAGAAAGACTTGGTAGGAGATGTTCCTGAAGCCAGATATGGTCATTCCATTGATGTGGTGTACAGTCGAGGAAAAAGTATTGGTGTTCTCTTTGGAGGACGGTCATACATACCTTCTGCCCAGAGAACCACAGAAAAATGGAATAGTGTAGCTGACTGCCTGCCCCATGTTTTCTTGGTGGATTTTGAATTTGGGTGCTCTACATCCTACATTCTTCCTGAACTTCAGGATGGACTCTCTTTTCATGTCTCCATTGCCAGAAATGATACCATTTATATTCTAGGAGGACATTCTCTTGCCAATAACATCCGCCCTGCCAACCTATATAGAATAAAGGTTGATCTCCCCTTGGGTAGCCCAGCTGTGAATTGCACAGTCTTACCAGGAGGAATCTCTGTTTCCAGTGCAATCCTGACTCAAACAAACAAGGATGAATTTGTTATTGTTGGTGGTTATCAGCTTGAAAATCAAAAAAGAATGGTCTGCAACATTGTCTCTTTAGAAGACAACAAGATAGATATTCAGGAGATGGAGACTCCAGATTGGACCCCAGATATTAAGCACAGCAAGATATGGTTTGGAGTGGGGAGCCCGGTGGACTGGTGGTACCCCCCACGGAAGTGCCCATCAGCC---TTACCACCCCCTACGTGGAGGACACCCCCGAGCCACCCCTGCACGACTTCTACTGCAGCAAGCTGCTGGACTTGGTCTTCTTGCTGGACGGCTCCTCCAAGCTGTCAGAGGCTGAGTTTGAGGAGCTGAAGGTCTTTGTGGTGGACATGATGGAGCGTCTGCACATCTCCCAGAAGCGGATCCGCGTGGCCGTGGTGGAATACCATGACGGCTCCCACGCCTACATCGACCTCAGGGACCGCAAGCGGCCCTCAGAGCTGCGGCGCATCACCAGACAGGTGAAGTACGCAGGCAGCGAGGTGGCCTCCACGAGCGAGGTCTTGAAGTACACGCTGTTCCAAATCTTCAACAAGGTTGACCGCCCCGAAGCCTCCCGCATCGCCCTGCTCCTGACGGCCAGCCAGGAGCCCCCGGGGATGGCCCGGAACTTGGTCCGCTATGTCCAGGGCCTGAAGAAGAAGAAGGTCATCGTGATCCCTGTGGGTATCGGGCCCCACGCCAACCTCAGGCAGATCCGTCTCATCGAGAAGCAGGCCCCCGAGAACAAGGCCTTTGTGTTCAGCAGTGTGGGCGAGCTGCAGCAGCGGAGGGACGAGATTATCAGCCACCTCTGTGACTTGGCCCCCGAAGCGCCCGCTCCTACCCAGCCC------------TCACCAATAGCACGAGTCACCGTGGGACCAGAGCTCTTGG---GGGCTTCTTCCTCAGGATCC---AAGAGGAACTCCACGGTCCTGGATGTGGTGTTTGTCCTGGAAGGCTCAGACAAAATTGGCGAGGTCAACTTCAACAAGAGCAGGGAGTTCATGGAGGAGGTGATTCAGCGGATGGACGTGGGCCAGGACAGCATCCATGTTGCCGTGCTGCAGTATTCCTACACGGTGACGGCCGAGTACACCTTCCATGAGGCCCAGTCCAAGGGGGACGTCCTGCAGCAGGTGCGGGAGATCCGCTACCGGGGCGGCAACAGGACCAACACTGGACAGGCCCTGCAGTATCTGTCTGAGCACAGCTTCTTGGCCAGCCAGGGGGACCGGGAGGAGGCGCCTAACCTGGTCTACATGGTCACGGGAAACCCTGCCTCTGATGAGATCAGGCGGATGCCTGGCGACATCCAGGTGGTGCCCATCGGAGTGGGTCCTCACACCGACATGCAGGAGCTGGAGAGGATCGGCTGGCCCAATGCCCCCATTT
>Canis.lupus
------TAAAGGTTTGGTCCTAGCCTTCCTATTAGTTTTTAGTAGACTTACACATGCAAGCCTCCACGCCCCAGTGAGAATGCCCTT-AAA----ATCACCAG-TGATCTAAAGGAGCAGGTATCAAGCACACTCTTAA------GTAGCTCATAACACCTTGCTAAGCCACACCCCCACGGG-ATACAGCAGTGATAGAAATTAAGCCATAAACGAAAGTTTGACTAAGCCATACTAA--ATAGGGTTGGTAAATTTCGTGCCAGCCACCGCGGTCATACGATTAACCCAAACTAATAGGCCTACGGCGTAAAGCGTGTTCAAGA------TACTTTAA-CACTAAAGTTAAAACTTAACTAAGCCGTAAAAAGCTACAGTTATCA---TAAAATAAACCACGAAAGTGACTTT-ATAATAATCTGACTACACGATAGCTAAGACCCAAACTGGGATTAGATACCCCACTATGCTTAGCCCTAAACATAGATAATTTT-ACAACAAAATAATTCGCCAGAGGACTACTAGCAATAGCTTAAAACTCAAAGGACTTGGCGGTGCTTTATATCCCTCTAGAGGAGCCTGTTCTATAATCGATAAA-CCCCGATAAACCTCACCACCTTTCGCTAATTCAGTCTATATACCGCCATCTTCAGCAAACCCTCAAAAGGTAGAACAGTAAGCACAATCATTTT--ACATAAAAAAGTTAGGTCAAGGTGTAACTTATGAGGTGGGAAGAAATGGGCTACATTTTCTACC--CAAGAACATTTC-------ACGAATGTTTTTATGAAATTAA-AAACTGAAGGAGGATTTAGTAGTAAATTAAGAATAGAGAGCTTAATTGAATAGGGCCATGAAGCACGCACACACCGCCCGTCACCCTCCTCAAGTAATAAGACACAACCATAACCATAT----------TAACTTAAC-----TAAAACACAAGAGGAGACAAGTCGTAACAAGGTAAGCATACCGGAAGGTGTGCTTGGATTAATATGTTCATTAACCGATGATTGTTCTCCACTAATCACAAGGATATTGGTACTTTATACTTACTATTTGGAGCATGAGCCGGTATAGTAGGCACTGCCTTGAGCCTCCTCATCCGAGCCGAACTAGGTCAGCCCGGTACTTTACTAGGTGACGATCAAATTTATAATGTCATCGTAACCGCCCATGCTTTCGTAATAATCTTCTTCATAGTCATGCCCATCATAATTGGGGGCTTTGGAAACTGACTAGTGCCGTTAATAATTGGTGCTCCGGACATGGCATTCCCCCGAATAAATAACATGAGCTTCTGACTCCTTCCTCCATCCTTTCTTCTACTATTAGCATCTTCTATGGTAGAAGCAGGTGCAGGAACGGGATGAACCGTATACCCCCCACTGGCTGGCAATCTGGCCCATGCAGGAGCATCCGTTGACCTTACAATTTTCTCCTTACACTTAGCCGGAGTCTCTTCTATTTTAGGGGCAATTAATTTCATCACTACTATTATCAACATAAAACCCCCTGCAATATCCCAGTATCAAACTCCCCTGTTTGTATGATCAGTACTAATTACAGCAGTTCTACTCTTACTATCCCTGCCTGTACTGGCTGCTGGAATTACAATACTTTTAACAGACCGGAATCTTAATACAACATTTTTTGATCCCGCTGGAGGAGGAGACCCTATCCTATATCAACACCTATTCTGATTCTTCGGGCATCCTGAAGTTTACATTCTTATCCTGCCCGGATTCGGAATAATTTCTCACATTGTCACTTACTACTCAGGGAAAAAAGAGCCTTTCGGTTATATAGGAATAGTATGAGCAATAATATCTATTGGGTTTTTAGGCTTTATCGTATGAGCTCACCATATGTTTACCGTAGGAATAGATGTAGACACACGAGCATACTTTACGTCCGCCACTATAATTATCGCTATTCCAACGGGAGTAAAAGTATTTAGTTGACTGGCAACACTTCATGGAGGCAATATTAAATGATCTCCAGCTATGCTATGAGCTTTAGGGTTTATTTTCTTATTTACAGTAGGCGGGTTAACAGGTATTGTCCTAGCTAATTCGTCCTTAGACATCGTTCTTCATGATACATATTATGTTGTAGCTCATTTTCACTATGTGCTTTCAATAGGAGCAGTTTTTGCCATTATGGGAGGATTTGCCCACTGATTCCCTTTATTCTCAGGTTATACTCTTAACGATACTTGAGCAAAGATTCACTTTACAATTATGTTTGTGGGAGTAAATATAACTTTCTTCCCTCAACATTTCCTAGGTTTATCTGGAATACCTCGTCGATACTCTGACTACCCAGATGCATATACTACCTGAAATACCGTCTCCTCTATAGGATCGTTTATCTCGCTTACAGCGGTGATGCTTATAATTTTTATGATCTGGGAAGCCTTTGCATCCAAACGAGAAGTTGCTATAGTAGAACTTACTACAACTAACATTGAGTGACTACATGGATGTCCCCCTCCATACCACACGTTCGAAGAACCTACATATGTGATCCAAA---AATAAATGACCAACATTCGAAAAACCCACCCACTAGCCAAAATTGTTAATAACTCATTCATTGACCTCCCAGCGCCGTCTAACATCTCTGCTTGATGGAACTTCGGATCCTTACTAGGAGTATGCTTGATTCTACAGATTCTAACAGGTTTATTCTTAGCTATGCACTATACATCGGACACAGCCACAGCTTTTTCATCAGTCACCCACATCTGCCGAGACGTTAACTACGGCTGAATTATCCGCTATATGCACGCAAATGGCGCTTCCATATTCTTTATCTGCCTATTCCTACATGTAGGACGAGGCCTATATTACGGATCCTATGTATTCATAGAAACATGAAACATTGGAATTGTACTATTATTCGCAACCATAGCCACAGCATTCATGGGCTATGTACTACCATGAGGACAAATATCATTTTGAGGGGCAACTGTAATCACTAATCTTCTCTCTGCCATCCCTTATATCGGAACTGACTTAGTAGAATGAATCTGAGGCGGCTTCTCAGTGGACAAAGCAACCCTAACACGATTCTTTGCATTCCATTTCATCCTCCCTTTCATCATCGCAGCTCTAGCAATAGTACACCTCCTATTTCTACACGAAACCGGATCCAACAACCCTTCAGGAATCACATCAGACTCAGACAAAATTCCATTTCACCCTTACTACACAATCAAGGATATCCTAGGAGCCTTACTCCTACTCCTAATCCTAATATCACTAGTTTTATTTTCACCTGACCTATTAGGAGACCCAGATAACTACACCCCTGCAAACCCCCTAAACACCCCTCCACATATTAAACCTGAGTGATATTTTCTATTCGCCTATGCTATCCTACGATCCATTCCTAATAAATTAGGAGGTGTACTCGCCCTAGTATTCTCCATCCTAATCCTGGCATTCATTCCACTCCTCCACACATCTAAGCAACGCAGCATAATATTCCGGCCCCTTAGCCAATGCCTATTCTGACTTTTAGTCGCCGATCTTCTCACTTTAACATGAATTGGAGGACAACCAGTTGAACACCCTTTCATCATTATCGGACAAGTCGCTTCAATCTTATATTTCACCATCTTATTGATCCTAATACCAACAGTTAGCGTTATCGAAAACAACCTTCTAAAATGAAGA----------------------------------------------------------------------------------------------------------------------------------------------------------------------------------------------------------------------------------------------------------------------------------------------------------------------------------------------------------------------------------------------------------------------------------------------------------------------------------------------------------------------------------------------------------------------------------------------------------------------------------------------------------------------------------------------------------------------------------------------------------------------------------------------------------------------------------------------------------------------------------------------------------------------------------------------------------------------------------------------------------------------------------------------------------------------------------------------------------------------------------------------------------------------------------------------------------------------------------------------------------------------------------------------------------------------------------------------------------------------------------------------------------------------------------------------------------------------------------------------------------------------------------------------------------------------------------------------------------------------------------------------------------------------------------------------------------------------------------------------------------------------------------------------------------------------------------------------------------------------------------------------------------------------------------------------------------------------------------------------------------------------------------------------------------------------------------------------------------------------------------------------------------------------------------------------------------------------------------------------------------------------------------------------------------------------------------------------------------------------------------------------------------------------------------------------------------------------------------------------------------------------------------------------------------------------------------------------------------------------------------------------------------------------------------------------------------------------------------------------------------------------------------------------------------------------------------------------------------------------------------------------------------------------------------------------------------------------------------------------------------------------------------------------------------------------------------------------------------------------------------------------------------------------------------------------------------------------------------------------------------------------------------------------------------------------------------------------------------------------------------------------------------------------------------------------------------------------------------------------------------------------------------------------------------------------------------------------------------------------------------------------------------------------------------------------------------------------------------------------------------------------------------------------------------------------------------------------------------------------------------------------------------------------------------------------------------------------------------------------------------------------------------------------------------------------------------------------------------------------------------------------------------------------------------------------------------------------------------------------------------------------------------------------------------------------------------------------------------------------------------------------------------------------------------------------------------------------------------------------------------------------------------------------------------------------------------------------------------------------------------------------------------------------------------------------------------------------------------------------------------------------------------------------------------------------------------------------------------------------------------------------------------------------------------------------------------------------------------------------------------------------------------------------------------------------------------------------------------------------------------------------------------------------------------------------------------------------------------------------------------------------------------------------------------------------------------------------------------------------------------------------------------------------------------------------------------------------------------------------------------------------------------------------------------------------------------------------------------------------------------------------------------------------------------------------------------------------------------------------------------------------------------------------------------------------------------------------------------------------------------------------------------------------------------------------------------------------------------------------------------------------------------------------------------------------------------------------------------------------------------------------------------------------------------------------------------------------------------------------------------------------------------------------------------------------------------------------------------------------------------------------------------------------------------------------------------------------------------------------------------------------------------------------------------------------------------------------------------------------------------------------------------------------------------------------------------------------------------------------------------------------------------------------------------------------------------------------------------------------------------------------------------------------------------------------------------------------------------------------------------------------------------------------------------------------------------------------------------------------------------------------------------------------------------------------------------------------------------------------------------------------------------------------------------------------------------------------------------------------------------------------------------------------------------------------------------------------------------------------------------------------------------------------------------------------------------------------------------------------------------------------------------------------------------------------------------------------------------------------------------------------------------------------------------------------------------------------------------------------------------------------------------------------------------------------------------------------------------------------------------------------------------------------------------------------------------------------------------------------------------------------------------------------------------------------------------------------------------------------------------------------------------------------------------------------------------------------------------------------------------------------------------
>Galemys.pyrenaicus
-------AAAGGTTTGGTCCTAGCCTTTCCATTAGCTGTCAGCAGAATTACACATGCAAGTTTCCGCACCCCAGTGAGAATACCCTT-AAA----GTCATAAATTGACAAAAAGGAGTTGGCATTAAGTACACCAAATA---ACGGTAGCTGATAACGCCTTGCTAAGCCACGCCCCCACGGG-ATACAGCAGTGATAAAAATTAAGCTATGAACGAAAGTTTGACTAAGTTATGCTGATTCAAGGGTTGGTCAATTTCGTGCCAGCCACCGCGGTCATACGATTAACCCAAGTTAATAGACTAACGGCGTAAAGAGTGTTAAGGA-----TTAATAAACAAAATAAAGCCAAGACTTAACTAAGATGTAAAAACCTCCAGATA--TAGTAAAAATAAACTACGAAAGTGGCTTTAACAC-ATTCTGATTACACGAAAGCTAAGATCCAAACTGGGATTAGATACCCCACTATGCTTAGCCCTAAACTAAGATGATCAA-TAAACAAGATTGTCCGCCAGAGAACTACTAGCAACAGCTTAAAACTCAAAGGACTTGGCGGTGCTTTATATCCATCTAGAGGAGCCTGTTCTGTAATCGATAAA-CCCCGATAAACCTCACCAACCCTTGCTAATTCAGCCTATATACCGCCATCTTCAGCAAACCCTTAAAAGGAATAATAGTAAGCACAAGTACAC---ACATAAAAACGTTAGGTCAAGGTGTAGCTAATGAGTTGGGAAGAAATGGGCTACATTTTCTATGACATAGAATAATTT------AACGAAAACCTTCATGAAACCTGAAGGCTAAAGGAGGATTTAGTAGTAAATTAAGAATAGAGTGCTTAATTGAATTAGGCCATGAAGCACGCACACACCGCCCGTCACCCTCCTCAAGTACTAAAACCTA-TTATATGTATACA---------TAATACAAAGGTAATAA-ATATGAGAGGAGATAAGTCGTAACAAGGTAAGCATACTGGAAAGTGTGCTTGGATTAATATGTTCATTAATCGCTGACTATTCTCAACTAATCATAAGGACATCGGCACATTATATCTTTTATTTGGTGCCTGAGCTGGTATGGTGGGAACTGCCCTAAGTCTGTTAATTCGAGCTGAGTGGGGGCAACCAGGAAGCCTCTTAGGGGATGACCAAATTTATAATGTAATTGTCACAGCTCACGCCTTTGTAATAATTTTCTTTATAGTTATACCAATTCTATTAGGAGGGTTCGGCAACTGACTCGTTCCTCTAATAATTGGCGCCCCAGATATAGCTTTCCCACGAATAAATAATATAAGTTTCTGATTATTACCACCATCATTCTTACTTCTAATAGCTTCTTCAACTGTTGAAGCAGGTGCAGGAACTGGATGAACTGTTTACCCCCCTCTAGCTGGTAACTTAGCCCACGCAGGAGCCTCAGTTGATTTAGCAATCTTCTCGCTACACCTAGCAGGAGTATCATCTATCCTAGGGGCTATTAACTTCATTACTACCATTATTAATATAAAACCACCTGCAATCTCCCAATACCAGACACCACTGTTTGTGTGATCTATTTTAATTACAGCTGTCTTACTACTTCTTTCTCTCCCTGTACTAGCAGCTGGTATTACAATATTACTAACAGACCGAAATCTAAATACTACTTTTTTTGACCCTGCTGGAGGAGGAGACCCTATTTTATACCAACACTTATTTTGATTCTTTGGACACCCTGAAGTATATATTTTAATCCTCCCAGGATTTGGAATCATTTCACACATCGTTACGTACTACTCAGGAAAAAAAGAACCTTTCGGATATATGGGTATAGTATGAGCTATAATATCTATTGGGTTCTTAGGATTCATTGTTTGAGCTCATCACATGTTTACAGTTGGCCTAGATGTAGATACACGAGCCTATTTCACTTCTGCAACCATGATCATCGCCATCCCAACAGGGGTTAAAGTATTCAGCTGATTAGCAACATTACATGGAGGTAACATTAAATGATCCCCAGCAATACTATGAGCCCTTGGATTTATCTTTTTATTCACAGTAGGAGGCCTAACAGGAATTGTATTAGCTAACTCATCCCTAGATATTGTCCTCCATGACACATACTATGTAGTAGCACATTTTCACTACGTACTGTCCATAGGAGCCGTATTTGCAATCCTGGCCGGCTTTGTACACTGATTTCCACTATTTTCTGGCTACACTCTTAATCAAACCTGAGCAAAAATTCACTTCGCTATTATATTTGTAGGCGTAAATATAACATTTTTCCCACAACACTTTTTAGGCCTATCGGGAATGCCACGCCGATACTCAGACTACCCAGACGCTTACACTACATGAAATACCGTGTCTTCAATAGGGTCATTCATTTCACTTACAGCTGTAATACTAATGGTGTTTATTATTTGAGAGGCCTTCGCTTCAAAACGAGAAGTAGCTACAGTAGAACTTACATCCACAAATATTGAATGATTATATGGATGTCCCCCACCCTATCACACGTTTGAAGAACCAACATACGTAAACTCAAAGCAATAAATGACAAATATACGAAAAACCCATCCCCTTATAAAAATTATCAACAACTCTTTTATTGATTTACCAGCACCATCAAACATTTCATCATGATGAAACTTCGGTTCCCTACTAGGAATTTGCCTAGTGCTACAAATTATTACAGGCATATTCCTTGCAATACATTACACATCAGATACCATAACAGCCTTCTCATCAGTAACCCATATTTGCCGAGATGTAAACTACGGATGACTGATTCGATATCTACACGCAAACGGAGCTTCAATATTTTTTATTTGCTTATTTATACACGTGGGACGAGGACTGTACTATGGATCATATATATTTACAGAGACATGAAATATCGGCGTCCTGTTATTATTTGCCGTTATAGCCACCGCATTCATAGGGTACGTCTTACCATGGGGTCAAATATCCTTTTGAGGTGCAACAGTAATTACAAATTTACTGTCAGCCATCCCTTACATCGGAACTGATCTTGTAGAATGGATCTGAGGTGGCTTCTCAGTAGACAAAGCAACACTCACCCGATTCTTCGCTTTCCACTTTATCCTGCCATTTATTATCGCAGCTCTAGCAGGCGTACACTTACTATTCCTTCACGAAACAGGATCTAACAACCCATCAGGATTATCATCCGACACTGATAAAATCCCGTTCCACCCTTATTATACTATTAAAGACATTTTAGGAGCACTAATCCTCATTCTAATTATCTCCCTACTCGTCCTATTTTCACCAGATCTATTAGGAGACCCAGATAACTACACCCCAGCCAACCCACTAAATACACCACCACATATCAAACCAGAATGATATTTCCTATTTGCATATGCAATTTTACGATCAATTCCTAACAAACTAGGCGGGGTTTTAGCCCTAGTCTTATCAATCCTAGTACTAGCTCTATTACCACTACTCCATACCTCAAAACAACGAAGCATGATATTCCGGCCCCTAAGCCAATGCCTATTCTGACTTTTAGCAGCCGACCTACTTACTCTAACATGAATTGGAGGACAGCCTGTAGAACACCCATTCATTATCATCGGACAAGTAGCCTCAGTCCTTTATTTCTTTCTAATCCTAATTATTATACCACTAGCAAGCATTATAGAAAACAACATGCTCAAATGAAGAGGCCATCGCCGCGGTCATCACCTTTCTCATTCTCTTCACCATCTTTGGCAACGCGCTGGTCATCCTGGCTGTGTTGACAAGCCGCTCGCTGCGCGCCCCACAGAACCTGTTCCTGGTGTCGCTGGCCGCCGCTGACATCCTGGTGGCCACGCTGATTATCCCATTCTCGCTGGCCAACGAACTGCTGGGCTACTGGTACTTCCGGCGCATGTGGTGCGAGGTGTACCTGGCGCTGGACGTGCTTTTCTGTACCTCCTCCATCGTGCACCTGTGTGCCATCAGCCTGGACCGCTACTGGGCGGTGAGCCGCGCACTGGAGTACAACTCCAAGCGCACCCCACGCCGCATCAAGTGCATCATCCTCACGGTGTGGCTCATTGCAGCTGGCATCTCCCTGCCACCCCTTGTCTACAAGGGCGACCAGGGCCCCCAGCCGCGTGGGCGCCCTCAGTGCAAGCTCAACCAAGAGGCCTGGTACATCCTGGCCTCCAGCATTGGATCCTTCTTCGCACCCTGCCTCATCATGATCCTTGTCTACCTGCGCATCTATCTGATTGCCAAACGCAGTCACTGCAGAGGTCCCAGGGCCAAGGGAGCCCCTGGGAAGAACGAGTCTGAGCAGTCCCACCAGGT---CCCTGGGGGA----ACTTTAGCCTCCACCACGATGCCAGCTTTAGTCTCTCATCTGGTTGCTGCCGGAGAGACCAATGGACACCCCAAGCCCACT---GGGGAGAACGAAATGGAGGCGACCCCTGAAGATCCTGGAACCTCTGCTTTGCCACCCAGCTGGCCTGCTCTTCCTAACTCAGGTCAAGATCAAAAGGAAGGTATTTGTGAGGCATCTCTAGAGGAAGAAGTTGAAGAGGAGGAGGAG---------------GAAGAGGAGAGAGAGGAAGAGTGTGAGCCTCAGGCCACGCCAGCATCTCCTGCCTCGG------CTTGCAGCCCACCAGGTGCACCTCGGCTGCAGCAGCCACAGGGCTCCCAGGTGCTGGCTACCCTCCGTGGCCAGGTGCTCCTGGGCAGGGCTGCGGGCACTGCAAGTGGCCAGTGGTGGCGTCGGCGGACACAGTTGTCCCGGGAGAAGCGGTTCACCTTTGTGCTGGCTGTGGTCATTGGTGTCTTCGTGCTCTGCTGGTTCCCCTTCTTCTTCAGCTACAGTCTGGGTGCCATCTGCCCACAGCAATGCAAGGTGCCCCACGGCCTCTTC-------------------------------------------------------------------------------------------------------------------------------------------------------------------------------------------------------------------------------------------------------------------------------------------------------------------------------------------------------------------------------------------------------------------------------------------------------------------------------------------------------------------------------------------------------------------------------------TAAAAGCAAACAGCCTGACTTAGCAAGGAGCCAACAGAACAGATGGGCTGAAAGTAAAGAAACATGTC---ATGATAGGCAGACTCCCAGCACAGAGAAAAGGGTAGGCCTGAATGTTGAGCCCACGAATGGGAGAAAAGAGCTGAATAAGCAGAAATCTCCAACTTCTGACAGCCCCAGAAATTCCCAAGGTGTTGCCTGGATAACACTGAACAGTAGCATTCAGAAAGTTAATGATTGGTTTTCCAGAAGTGATGAAATATTGACTTCTGATGACTCGTGTGATGGGGAGTCTGAATCAAATACTGAAATGACTGGTGCAGTAGAAGTTCCAAATGTAGTACATGGATTTTCTGGTTCTTCAGAGAAAATAGACTTAATGGTCAGTGATCCTCCTGCTGGTGTAAAAGTGTGTAAAAGTGAGAGAGTCTGCACCAAACCAGTAGAAAGTACTATTGAAGATAAGATATTTGGGAAAACGTATCGGAGGAAGACAAGCCTCCCAAACTTGAGCCATGCAACTAAAGAGTTAATTATAGGGACGTCTGCCACAGAACCTCAGGTAGCTCAAGAACGTCCCTTCACAAATAAGTTAAAACGTAAAAGAAGAACTACACCAGGCCTTTGTCCTGAGGATTTTATCAAGAAAGTAGATTTGGCAGTTGTTCAAAACACCTCTGAAAAGATAAATGAGGGAACTGACCAAATGGATCAGAATGACCAAGTGATGGATATTACTTATAAGGGTCATGGGAATGAAACAAAACGTGATTATGCTCAGAAAGAGAAAAGCACTAACCCGACCGAATCATCAGAAAAAGAAGATCTTTATTGCCATAAAGCAGAGTAACTGT--CTTTGACTTGGACCTTGTTTACTATGAACTCTAATCAAGGCAGGAGTTGCAGCAATTCTACT-AATTGCCAAGTGGACTTGTAGAAGGGACACTTGTGACCCTTAAGAATCCAGTTTGGC-TTAGTGTTTGAAATTGAATTGGGAATGTTGTTCCAAGATTTGGAATGCAACCATGATCACATTTACCGTGCTTACTTCAGACTGTTTGTCAATAGC---------------------ATGCAAAAA-ATGTTTTGTTTGCCCTTTTGCTTCTACCTTTTTTTTAGGGAAGCTGCTAAAGAATGTCGACGTCGAAAGAAAGAATATGTAAAATGTCTGGAGAGTCGTGTTGCAGTGCTGGAAGTTCAGAACAAGAAGCTTATAGAGGAACTTGAAACCAAGGAGAATGGCATTAAACTGACCTCAGTGGTGTTCATTCTCATCTGGTGCTTTATCATCCTGGAAAACATCTTTGTTTTGCTGACTATCTGGAAAACCAAGAAATTCCACCGACCCATGTACTATTTTATTGGCAACCTGGCCCTGTCAGACCTGTTAGCGGGGGTCGCCTACGCGGCCAACCTGCTTTTGTCTGGGGCCACCACCTACAAGCTCACCCCGGCCCAGTGGTTTCTGCGGGAAGGGAGTATGTTTGTGGCCTTGTCTGCCTCGGTATTCAGTCTCCTGGCCATCGCCATCGAGCGCTACATCACCATGCTGAAGATGAAACTCCACAACGGGAGCAACAGCTTCCGCTCCTTCCTGCTGATCAGTGCCTGCTGGGTCATCTCGCTCATCTTGGGGGGCCTCCCAATCATGGGCTGGAACTGCATCAGCGCGCTGCCCAGCTGCTCCACAGTGCTCCCGCTCTACCACAAGCACTATATCCTCTTCTGCACCACGGTCTTCACTCTGCTTCTGCTCTCCATCGTCATTCTCTACTGCAGGATTTACTCCTTGGTCAGGACTCGGAGCCGCCGTCTCACCTTCCGCAAGAACATTTCGAAGGCCAGCCGCAGCTCTGAGAAGTCACTGGCGCTGCTCAAGACCGTCATTATCGTCCTGAGTGCCTTCATCGCCTGCTGGGCACCCCTCTTCATCCTGCTCCTGCTGGACGTGGGCTGCAAGGTGAAGACGTGCGTCATCCTCTTCAGAGCGGAGTACTTCCTGGTGTTGGCCGTGCTCAACTCTGGCACTAACCCCATCATTTACACTCTCACCAACAAGGAGATGCGCCGGGCCTTCATCCGCATCATGTCCTGCTGCAAGTGCCCCAGCGGGGACTCTGCAGGCAAAATCAAGCGGCCCATCATAGCCGGCATGGAATTCAGCCGCAGTAAATCGGACAATTCCTCGCATCCCCAGAAGGACGACGGG---------------------------------------------------------------------------------------------------------------------------------------------------------------------------------------------------------------------------------------------------------------------------------------------------------------------------------------------------------------------------------------------------------------------------------------------------------------------------------------------------------------------------------------------------------------------------------------------------------------------------------------------------------------------------------------------------------------------------------------------------------------------------------------------------------------------------------------------------------------------------------------------------------------------------------------------------------------TGGTGTGAAACTCCAAAGTGCAAACTGAAGCAGC--TAAACCACA---CATCAAAAGATCACACTCAAATTTCTGAACACAAATTCCATTGACAAACACCTTTGTCTTTTGTGTTTCCTTTATGTATA-ATGGGATGTTACC-TGAAACCACAGAAACTCACACTCTTCTATTTAACAT----TTTGAGTATTGAATTTCCTTGGCCAACCAAAAGTAGGTATGAATCCGC-AAAAATTACT---CTTTCCAGTAAGGCAGAGTTTAA--TATTGATAATACAACTTAAACATGTTTGCTATAAAATACCA-----------------------GATTACCTGAACGGCCCCTTCACCGTGGTGGTGAAGGAGTCTTGTGATGGGATGGGAGACGTGAGTGAGAAGCACGGGAGTGGGCCAGCCGTTCCAGAAAAGGCTGTTCGGTTTTCGTTCACTGTCATGAATATCACTATCGTGCACGGCTCACAGAACGTGAAGGTGTTTGAGGAAACCAAACCCAATTCCGAACTGTGTTGCAAGCCCTTGTGCCTTATGCTGGCCGACGAGTCTGACCATGAGACCCTGACTGCCATCCTGAGCCCCCTTATTGCCGAGAGGGAGGCCATGAAGAGCAGCCAGTTAATGCTTGAAATGGGAGGCATCCTCCGGACTTTCAAGTTCATCTTTAGGGGCACAGGATATGATGAGAAACTTGTCCGAGAAGTGGAAGGCCTTGAGGCTTCTGGGTCAGTCTATATTTGCACCCTCTGTGATGCCACCCGCTTGGAAGCTTCCCAAAATCTTGTCTTCCACTCCATAACCAGAAGCCACACTGAGAACCTGGAGCGCTACGAGGTCTGGCGCTCCAACCCCTACCACGAGTCTGTGGAAGAATTGAGGGACCGCGTGAAAGGGGTCTCGGCCAAACCCTTCATTGAGACAGTCCCTTCCATAGATGCTCTTCACTGTGACATCGGCAATGCAGCTGAGTTCTACAAGATCTTCCAGCTAGAGATAGGGGAGGTGTATAAGAACCCCAATGCTTCCAAAGAGGAAAGGAAAAGATGGCAGGCTACACTGGACAAGCATCTCCGGAAGAAGATGAAC------------------------------------------------------------------------------------------------------------AAGATCTATGTCATGTCTGTTGTTTGCAAGAGCAACAAAAAAGTAACTTTTCGCTGCATAGAAAAAGACTTGGTAGGTGATGTTCCTGAAGCCAGGTATGGTCATTCCATTGACGTGGTGTATAGTCGAGGAAAAAGCATTGGTGTTCTCTTTGGAGGAAGGTCATACATACCTTCTTCCCAGAGAACCACAGAAAAATGGAATAGTGTAGCTGACTGCCTGCCCCATGTTTTTTTGGTGGATTTTGAATTTGGGTGCTCTACATCTTACATTCTTCCTGAACTTCAGGATGGACTCTCTTTTCATGTCTCCATTGCCAGAAATGACACCATTTATATTCTAGGAGGACATTCTCTTGCCAATAACATCCGCCCTGCTAACCTATATAAAATAAAGATTGATCTCCCCTTGGGTAGCCCTGCTGTGAATTGCACAGTCTTACCA---------------------------------------------------------------------------------------------------------------------------------------------------------------------------------------------------------------------------------------------------------------------------------------------------------------------------------------------------ACGGGTCCTCCAAGCTGTCGGAGGCNGAGTTCGAAGCGCTGAAGGNCTTTGTGGTGGACATGATGGAGCGTCTGCACATCTCCCAGAAGCGGNTCCGCGTGGCGGTGGTGGAGTACCATGACGGCTCCCACTCCTACATCAACCTCNGGGACCGGAAGCGGCCNTCGGAGCTGCGGCGCATNGCCAGACAGGTGANGTANGCCGGCAGTCAGGTGGCCTCCACCAGCGAGGTCTTGAANTACACNCTGTTCCAAATCTTCAACAAGGTGGACCGCCCTGAAGCCTCCCGCATCGCCCTGCTCCTGACGGCCAGCCAGGAGCCCCCGCGCATGGCCCGGAACTTGGTGCGCTATGTCCAGGGCCTGAAGAAGAAAAAGGTCATCGTGATCCCGGTGGGCATAGGGCCCCACGCCAGCCTCAAGCAGATCCGGCTCATCGAGAAGCAGGCCCCTGAGAACAAGGCCTTCGTGNTCAGCAGCGTGGACGAGCTCCAGCAGCGGAGGGACGAGATTATCAGCCACCTCTGCGACCTGGTGCCTGAAGTGCCCGCCCCCACTCAGCCC------------CCGCCAGTGGCACAGATCACNGTGGGGCCAGGGCTCCTAG---GGGTTTCGTCCCCGGGACCC---AAGAGGAACTCCATGGTCCTGGATGTGGTGTTTGTCCTGGAAGGATCGGACAAAATCGGCGAGGTCAACTTCAACAAGAGCAGGGAGTTCATGGAGGAGGTGATTCAGCGGATGGATGTGGGTCAGGACACCATCCACGTCACCGTGCTGCAGTATTCGTACATGGTGACGGCCGAGTACACCTTCCGCGAGCCCCAGTCCAAGGGGCACGTCCTGCAGCAGGTGCGNGAGATCCGCTACCGGGGCGGCAACAGGACCAACACCGGCCGGGCCCTGCAGTACCTGTCCGAGCACAGCTTCTNGGCCAGCCAGGGGGACCGGGAGGAGGCGCCCAACCTGGTCTACATGGTCACCGGAAG-----------------------------------------------------------------------------------------------------------------------
>Neomys.fodiens
----TTTAAAGGTTTGGTCCCAGCCTTCCTATTAGTTGTTAGCAAATTTACACATGCAAGTATCCGCACCCCTGTGAGAATACCCTC-TAA----ATCATAAA-TGACTAAAAGGAGTAGGTATCAAGCACACTCTTAAT--AGAGTAGCTTATTACACCTTGCCTAGCCACACCCCCACGGG-AAACAGCAGTGATAAAAATTAAGCAATAAACGAAAGTTTGACTAAGTTATGCTAACCCCAGGGTTGGTAAATTTCGTGCCAGCCACCGCGGTCATACGATTAACCCAAATTAATAGGCT-ACGGCGTAAAGCGTGTTAAAGA----TTTAACAAAGAAAATAAAGATAAAATTTAACTAGGCTGTAAAAAGCAACAGTTA--AAATTAAAATATACTACGAAAGTGACTTT-ATTA-AGTCTGG-TATACGATAGCTGAGGCCCAAACTGGGATTAGATACCCCACTATGCTCAGCCCTAAACTTAAGTAATTTA-CAAACAAAATTACTCGCCAGAGAACTACTAGCAATAGCCTAAAACTCAAAGGACTTGGCGGTGCTTTATATCCCTCTAGAGGAGCCTGTTCTATAATCGATAAA-CCCCGATAAACCTCACCACCCCTTGCTAATTCAGCTTATATACCGCCATCTTCAGCAAACCCTAAAAAGGAAATACAGTAAGCATAATCATCTA--ACATAAAAACGTTAGGTCAAGGTGTAGCTTATGAGGTGGGAAGAAATGGGCTACATTTTCTACTAGCTAGAATAA-TA------AACGAAAGTCTCTATGAAATCAG-TGACTAAAGGAGGATTTAGTAGTAAGCCAAGAATAGAGTGCTTGACTGAATTAGGCCATGAAGCACGCACACACCGCCCGTCACCCTCCTCAAGTACATAAACTAAAATATTCC---------------TAATTTAATGGTAATAC-GTATTAGAGGAGATAAGTCGTAACAAGGTAAGCATACTGGAAAGTGTGCTTGGACAAAT------------------------------------------------ACGTTATATATAATTTTTGGTGCTTGAGCCGGAATAGCAGGAACAGCATTAAGCATTTTAATTCGCGCCGAACTTGGCCAACCAGGCGCCTTACTAGGTGATGATCAAATCTATAATGTGATCGTCACTGCTCACGCATTCGTCATAATTTTCTTTATAGTAATACCAATTATATTAGGAGGATTCGGAAACTGACTTATTCCATTAATGATTGGGGCCCCTGATATAGCATTCCCTCGAATAAATAATATAAGCTTTTGACTGCTTCCCCCATCTTTTCTTCTACTTTTAGCTTCATCTACTGTTGAAGCAGGTGCAGGCACTGGATGGACAGTTTATCCCCCATTAGCCGGAAACCTCGCCCATGCAGGAGCATCGGTAGACCTAGCAATTTTCTCCCTTCACTTGGCCGGAGTCTCTTCAATTTTAGGTTCAATTAATTTCATCACAACGATTATCAACATAAAACCCCCAGCCATGTCCCAATATCAAACTCCCCTTTTCGTATGATCCGTCCTAATCACAGCTGTATTACTACTTTTATCACTTCCAGTTTTAGCTGCCGGTATTACTATATTACTTACAGATCGTAACCTGAACACTACTTTCTTTGATCCAGCCGGAGGTGGTGACCCCATCCTATATCAACATCTCTTC---------------------------------------------------------------------------------------------------------------------------------------------------------------------------------------------------------------------------------------------------------------------------------------------------------------------------------------------------------------------------------------------------------------------------------------------------------------------------------------------------------------------------------------------------------------------------------------------------------------------------------------------------------------------------------------------------------------------------------------------------------------------------------------------------------------------------------------------------------------------------ATGACCAACTTTCGAAAAACCCATCCATTAATAAAAATTCTTAACAACTCATTCATCGATCTCCCAGCCCCATCAAACATTTCATCATGATGAAATTTCGGGTCCCTTCTAGGATTGTGCCTAGTAATCCAGATCCTGACTGGCCTCTTTCTAGCAATACATTACACTTCAGATACCATGACCGCCTTTTCATCAGTAACCCATATTTGTCGAGACGTCAACTATGGATGATTAATTCGATACCTACACGCTAATGGAGCATCTATATTTTTCATCTGCTTATTTCTTCACGTAGGCCGAGGCCTTTACTACGGTTCTTATTTATTTCTAGAGACATGAAATATTGGGGTACTCCTACTATTTGCAGTTATAGCCACTGCCTTTATAGGATATGTATTACCTTGAGGACAAATATCATTTTGAGGGGCAACCGTCATTACTAACCTATTATCTGCCATCCCCTACATTGGCTCAGACTTAGTAGAATGAATCTGAGGTGGTTTCTCCGTAGACAAAGCAACCCTCACCCGATTCTTTGCTTTCCACTTCATCTTACCATTCATTATTGCAGCCTTAGCTGGAGTCCACCTCTTATTCCTTCATGAAACAGGATCAAATAATCCTTCAGGAATTCCCTCAGACGCAGACAAAATTCCATTTCACCCTTATTATACCATTAAAGACATCCTAGGAGTTCTCCTCCTAATTTTAGTCCTAACATCCCTAGTATTATTCTCCCCCGACCTACTCGGAGACCCGGACAATTACACACCAGCTAATCCACTAAATACACCCCCTCATATTAAACCAGAATGATACTTTCTATTCGCATACGCTATCCTCCGCTCAATCCCAAATAAGCTAGGAGGTGTTCTAGCCTTAGTTTTATCTATCCTAATCCTAGCTCTAATGCCCTTCCTTCACACAGCAAAACAACGAAGTATAATATTCCGCCCATTTAGCCAGTGCTTATTCTGAATCCTAGTAGCAGACCTAATTACGCTCACATGAATTGGGGGACAACCAGTCGAACACCCATACGTTATTATCGGTCAATTAGCATCCATCCTTTACTTTCTCCTAATCTTAGTACTTATACCTATTACAAGTCTACTAGAAAACAACATACTAAAATGAAGA---------------------------------------------------------------------------------------------------------------------------------------------------------------------------------------------------------------------------------------------------------------------------------------------------------------------------------------------------------------------------------------------------------------------------------------------------------------------------------------------------------------------------------------------------------------------------------------------------------------------------------------------------------------------------------------------------------------------------------------------------------------------------------------------------------------------------------------------------------------------------------------------------------------------------------------------------------------------------------------------------------------------------------------------------------------------------------------------------------------------------------------------------------------------------------------------------------------------------------------------------------------------------------------------------------------TCCCACTTCCTTTGGATATGTTTTATGTGGTTTTTAGTCATAATATCAATTCCTTTATCAGACAAGTTGAGAAAGTCAGAGACAAGGCATTGGGTTTTGTAATTCAATCCTATAATGAAACAAAAATTAAATCTGATGAGTATAAGATTGAAAACTCTATCAACAAACAACCAAGGACCTTTAAAATTCCAGGGTACACCATTCCTGTTGCTAATATTGAAGCATCTCCATCCCCAGTAGAGATGTTTCCATTTGGCTATGTGATCCCAAAAGAAATCAACACCCCCAACTTTACCATTCTGGGTTTTGGCTTCTCTGTGCCCTCATATACTTTAGTCCTTCCATTTCTAGAATTACCAGCCCTTCATATCCCAAAAT---TTCTTGAGCTTTCTTTTCCAGAATTCAAAGTATTGAGTAACCTAAGGAATGTTTTCATTCCAGCCCTGGGAAATATTACATATGATTTTTCCTTTAAATCAAGTGTCATTACACTGAATGCCAATGCTGGACTTTATAA--------------TAAAAGCAAACAGCCTGGCTTAGCAAGGAGCCAGCAGAACAGATGGACTGAAAATAAGGAAACATATA---ATGATGGACAGACTCTCAGCACAGAAAAGAAGGTAGATCTGAATACTGATCCCCTATCTGGGAGAAAACAACCAAGTAAGCAGAAATCGCCGTGCTCTGACATTACTAAAGATTCCCAAGAGATGACTTGGATAACTCTGAACAGTAGCATACAGAAAGTTAATGATTGGTTTTCCAGAAGTGGTGATGTAT---CTTCTGATGATTGCCATGATAGAGGGTCTGAATCAAAGATAGAAGGAGCTGAAATAATAGAAATTTCAAATGCAGCAGATGAATTCTCTGGTTCTTCAGAGAAAATAGACTTAGTGGCCCGTG---------------------------AAAGTAGAAGAGCTCTCTCCAGATCTTTTGAGAGTAATGCTGAAGATAAAATATTTGGGAAAATTTATCGGAGGAAAGCAAGTATCCCTAACTTGAACCGCACAGCTGACGATGTAATTCTAGGATCATTTCTCCAAGAACCTCCCTTAGCACAAGAGCACCCCTCCACAAACAAATTAAAACGTAAAAGAAGAGTTACATCATGCCTTTCTCCTGAAGATTTTATCAAGAAAGGAGATTTGGTAATTGCTAAAAAAACTCCTGAGAAGGTAATTAGTAACAGTCACCAAACTGATCAAAATGGCCAGGTAATGAATATTACTTCTAACGATC---AGAGTGAAACAATAAGTGATTATGCCCAG---GAGAAAAATGCTAACTCAACAGAGTCATCAGAAAAAGAA------------------------------------------------------------------------------------------------------------------------------------------------------------------------------------------------------------------------------------------------------------------------------------------------------------------------------------------------------------------------------------------------------------------------------------------------------------------------------------------------------------------------------------------------------------------------------------------------------------------------------------------------------------------------------------------------------------------------------------------------------------------------------------------------------------------------------------------------------------------------------------------------------------------------------------------------------------------------------------------------------------------------------------------------------------------------------------------------------------------------------------------------------------------------------------------------------------------------------------------------------------------------------------------------------------------------------------------------------------------------------------------------------------------------------------------------------------------------------------------------------------------------------------------------------------------------------------------------------------------------------------------------------------------------------------------------------------------------------------------------------------------------------------------------------------------------------------------------------------------------------------------------------------------------------------------------------------------------------------------------------------------------------------------------------------------------------------------------------------------------------------------------------------------------------------------------------------------------------------------------------------------------------------------------------------------------------------------------------------------------------------------------------------------------------------------------------------------------------------------------------------------------------------------------------------------------------------------------------------------------------------------------------------------------------------------------------------------------------------------------------------------------------------------------------------------------------------------------------------------------------------------------------------------------------------------------------------------------------------------------------------------------------------------------------------------------------------------------------------------------------------------------------------------------------------------------------------------------------------------------------------------------------------------------------------------------------------------------------------------------------------------------------------------------------------------------------------------------------------------------------------------------------------------------------------------------------------------------------------------AACCAATCAAACCTAGAATCTGAAAAACATCAATACATCATCCATGGTGGGAAAACACCAAACAATGAGCTTTCAGATAAGATATATATCATATCTGTTGTTTGCAAGAACAACAAAAAAGTTACTTTTCGCTGCACAGAGAAAGACTTAGTGGGAGATATTCCTGAAGCCAGGTATGGTCATTCCATTGATATGGTATATAGTCGAGGGAAATCTATGGGTGTTCTCTTTGGAGGACGCTCATACATGCCTTCTGCCCAACGAACCACAGAAAAATGGAATGCKGTAGCAGACTGCCCACCTCATGTTTTCCTGGTGGATTTTGAATTTGGATGCTCTACATCWTAYGTTCTTCCAGAACTTCAAGATGGGCTGTCTTTTCATGTCTCAATTGCCAGAAAAGATACCATTTACATTTTAGGAGGACATTCACTTTCTAATAACATTCGCCCAGCCAACCTGTACAGAATAAAGGTTGATCTGCCCCTGGGGAGCCCAGCTGTGAATTGCACAGTCTTGCCAGGAGGAATCTCMGTTTCCAGTGCAATACTGACYCAAACCAGCGATGACRAATTTATTATTGTTGGTGGTTATCAACTTGAAAATCAAAAAARAATGGTTTGCAACATCGTGTCTTTAGAGGATAACAAGATTGAAATTCATGAGATGGAGACT---------------------------------------------------------------------------------------------------------------------------------------------------------------------------------------------------------------------------------------------------------------------------------------------------------------------------------------------------------------------------------------------------------------------------------------------------------------------------------------------------------------------------------------------------------------------------------------------------------------------------------------------------------------------------------------------------------------------------------------------------------------------------------------------------------------------------------------------------------------------------------------------------------------------------------------------------------------------------------------------------------------------------------------------------------------------------------------------------------------------------------------------------------------------------------------------------------------------------------------------------------------------------------------------------------------------------------------------------------
>Sorex.araneus
---------AGGTTTGGTCCCAGCCTTCCTATTAGTTGTTAGCAAAATTACACATGCAAGTATCCGCACCCCTGTGAGAATACCCTCGTAA----ATCACCCA-TGATTAAAAGGAGTAGGTATCAAGCACACTCTAATT---GAGTAGCTTATAACACCTTGCTTAGCCACACCCCCACGGG-TAACAGCAGTGATAAAAATTAAGCAATAAACGAAAGTTTGACTAAGTTATGCTAA-CATAGGGTTGGTAAATTTCGTGCCAGCCACCGCGGTCATACGATTAACCCAAATTAATAGGCA-ACGGCGTAAAGCGTGTTAAAGAAAGCTATACCCACACAAATAAAGACAAAATTTAACTAAGCTGTAGAAAGCAACAGTTA--AAACTAAGATACACTACGAAAGTGACTTT-ATTA-CAGCTGATTACACGATAGCTAAGATCCAAACTGGGATTAGATACCCCACTATGCTTAGCCCTAAACTCAGGTATTTAACCTAACAAAAATACCCGCCAGAGAACTACTAGCAATAGCTTAAAACTCAAAGGACTTGGCGGTGCTTTATATCCCTCTAGAGGAGCCTGTTCTGT-ATCGATAAACCCCCGATAAACCTCACCACCCCTTGCTAATTCAGCTTATATACCGCCATCTTCAGCGAACCCTAAAAAGGCATAACAGTAAGCAAGAACATGAG--ACATAAAAACGTTAGGTCAAGGTGTAGCTTATGAGGTGGGAAGAAATGGGCTACATTTTCTATTAACTAGAACATT--------TACGAAAGTTATTATGAAACTAG-TAACTAAAGGAGGATTTAGTAGTAAGTTGAGAATAGAGTGCTCAACTGAATCAGGCCATGAAGCACGCACACACCGCCCGTCACCCTCTTCAAGTACC----CTAGACTATACTAATATA---------TAATTACAAGTCCCCCA-GTATTAGAAGAGATAAGTCGTAACAAGGTAAGCATACTGGAAAGTGTGCTTGGACGAAT------------------------------------------------ACTTTATATATGGTATTTGGGGCCTGGGCCGGAATAGTAGGAACAGCCCTGAGTATTTTAATTCGTGCTGAATTAGGTCAACCAGGCGCCCTACTAGGTGATGACCAGATTTATAACGTAATTGTAACTGCCCACGCATTCGTTATAATTTTCTTTATAGTAATACCAATTATGCTCGGAGGGTTTGGAAACTGGCTTATCCCTTTAATGATTGGTGCTCCAGACATAGCATTCCCACGGATAAATAATATAAGCTTCTGACTACTCCCGCCATCATTTCTTCTACTACTAGCCTCATCAACCGTCGAAGCAGGGGCAGGTACCGGCTGAACTGTCTACCCCCCATTGGCCGGCAATCTAGCCCATGCAGGAGCATCTGTTGATTTAGCAATTTTTTCTCTCCATTTAGCAGGTGTTTCATCCATTCTAGGGTCAATCAATTTCATTACCACAATTATTAATATGAAACCCCCTGCTATGTCTCAATATCAAACACCGTTATTCGTATGATCAGTCCTAATTACAGCAGTACTTCTACTTCTTTCACTTCCAGTTCTTGCAGCTGGTATTACTATACTTTTAACAGATCGTAATCTTAATACTACTTTCTTTGACCCTGCCGGAGGTGGAGATCCAATTCTTTATCAACACCTTTTC---------------------------------------------------------------------------------------------------------------------------------------------------------------------------------------------------------------------------------------------------------------------------------------------------------------------------------------------------------------------------------------------------------------------------------------------------------------------------------------------------------------------------------------------------------------------------------------------------------------------------------------------------------------------------------------------------------------------------------------------------------------------------------------------------------------------------------------------------------------------------ATGACAAACCTACGAAAAACCCACCCATTAATAAAAATTGTTAACAGCTCATTCATCGACCTACCCGCCCCATCCAACATCTCATCATGATGGAACTTCGGCTCCCTCCTAGGCGTCTGCCTAATTATTCAAATCCTTACAGGACTCTTTCTAGCAATACATTACACATCAGACACAATAACTGCTTTCTCATCAGTTACACACATCTGCCGAGATGTAAACTACGGATGATTAATCCGATACCTTCATGCAAACGGAGCATCAATATTCTTCATTTGCCTATTCCTCCACGTCGGACGAGGCCTTTACTACGGGTCTTACATATATCTAGAAACATGAAATATCGGCGTATTATTACTATTCGCAGTAATAGCCACTGCCTTTATAGGGTATGTCCTTCCATGAGGACAAATATCATTTTGAGGCGCAACAGTCATTACTAATCTACTCTCAGCAATCCCTTACATCGGCTCAGATCTAGTTGAATGAATCTGAGGGGGCTTCTCTGTAGACAAAGCCACTCTAACCCGATTCTTCGCATTCCACTTTATCTTACCCTTCATTATTGCTGCCCTAGCAGGAGTCCACCTCCTATTTCTGCATGAAACCGGCTCAAACAATCCATCAGGACTATGTTCAGACGCAGACAAAATTCCCTTTCACCCTTACTACACCATCAAAGACATTCTAGGAGTACTTTTTCTCATCCTAGCCCTTACATCCCTAGTATTATTCTCCCCAGACTTATTAGGAGACCCAGACAACTACACACCTGCAAACCCCCTCAATACACCACCCCATATTAAACCAGAATGATACTTTCTATTCGCTTACGCCATTCTACGATCTATCCCTAACAAACTAGGGGGAGTCCTAGCACTAGTCCTATCAATTCTAATTCTAGCTGTAGTCCCTTTCCTCCACACATCTAAACAACGAAGCATAATATTCCGCCCATTCAGCCAATGTCTCTTCTGAATCCTAGTCGCAGACCTCCTCACACTCACATGAATTGGAGGTCAACCAGTTGAACACCCATTTATCATTATTGGACAATTAGCCTCAATCCTTTACTTTCTCCTTATCCTGGTTATCATGCCTATTACAAGCCTATTTGAAAATAATCTTCTAAAATGAAGGGGCCATCGCGGCGGTCATCACCTTCCTCATCCTCTTCACCATCTTCGGCAACGCGCTGGTCATTTTGGCCGTGTTGACAAGCCGCTCCCTGCGCGCCCCCCAGAATCTGTTTCTGGTGTCGCTGGCGGCCGCCGACATCCTGGTGGCCACGCTCATCATCCCTTTCTCGCTGGCCAACGAGCTGCTGGGCTACTGGTACTTCCGGCGCACGTGGTGCGAGGTGTACCTGGCTCTCGACGTGCTCTTCTGTACCTCGTCCATCGTGCACCTGTGCGCCATCAGCCTGGACCGCTACTGGGCCGTGAGTCGTGCGCTCGAGTACAACTCCAAACGCACCCCGCGCCGCATCAAGGGCATCATCCTCACCGTGTGGCTCATCGCGGCTGTCATCTCGCTGCCGCCCCTCATCTACAAGGGCGACCAGGGCCCGCAGCCTCGAGGGCGCCCACAGTGCAAACTCAACCAAGAGGCCTGGTACATCTTGGCTTCCAGCATCGGCTCCTTCTTCGCCCCCTGCCTCATCATGATCCTCGTGTACCTGCGCATCTACCTGATTGCCAAACGCAGCCACCGCAGGGGGCCCAGGGCCAGGGGGGAACCTGGAAAGGGTATGTCTCAGCAGACCTGCCAGAT---CCCCAGGGGA----GCTCCGGCCTCCACTAAATTGCCTAGCCTGGCCTCTCCTCTGGTTGTGGGTGGAGAGACCCCTGGACTCTCCAAGCCGCCT---GGGGAGAACATGGAGACAGGAGCACCGGAAGATCCTGGGACTCCTGCCTTGCCACCCAGCTGGCCTGCCCTTCCCAACTCAGGTCAGGATCTGAAGGAAGGTACGTGTGTGGCATCTGCAGAGGAGGAAGCTGAAGAGGAGGAGGAGGAAGACTACGAGGAGGAGGAGGAAGAAGAGGAGGAGGTCGGGCCCCAGGCCCTGCCTGCGCCCCCCACGACAG------CTCACAGCCCCCG------------GCTGCGGCAGCCCCAAGGCGCGCGCGTGCTGGCCACTCTCCGGGGCCAGGTGCTCCTGAGCAGGAGCGCGGGTGCAGTGAGCGCGCAGTGGTGGCGGCGGCGCGCGCAACTGAGCCGGGAGAAGCGATTCACCTTTGTGTTGGCCGTGGTCATCGGGGTCTTCGTGCTCTGCTGGTTCCCCTTCTTCTTCAGCTACAGCCTGGGCGCCATCTGTCCGCAGCGCTGCCGCGTGCCCCACGGGCTCTTC-------------------------------TCCCACATCCTTTGGCTATGTTTTATGTGTATTTTAATCATAATATCAATTCCTTTATCAGGCAAGTTGAGAAAGTCAGAGAGAAGACATTTGGTTTCATTATTGAATCCTATAATGAAGCAAAAGTTAAATATGATGAGTATAATGTTGAAAAATCTGACACCAAAAACCCAAGGACCTTTCAAATTCCAGGCTACACCATTCCTGTTGTCAATATTGAAGCATCTCCCTTCACAGTGGAGATGTTTCCATTCGGTTATGTGATCCCTAGAGCGATCAACACCCCCACGTTCACCATCCTGAGTTCTGGCTTCTCAGTGCCCTCATATACTTTAGTCCTGCCAATTCCAGAACTACCAACCCTTCATGTCCCTAAGT---TTCTCGAGCTTTCTCTTCCAGAATTCAAAGAATTGAGTATCCCAAGGAATATTTTTATTCCAGCCCTGGGAAATATTACCTATGACTTTTCCTTTAAATCAAGTGTCATTACACTGAATGCCAATGCTGGACTTTATAA--------------TAAAAGCAAACAGCCTAGCTTAGCAAAGAGCCAACAGAACAGATGGACTGAAAGTAAGGAAAAAT------ATGATAGGCAGACTTCCAATGCAGAGAAGAAGGTAGATCTGAGTGCTGATCCCCTATCTGGGAGAAAACAACCTAATAAGCAGGAATTGCCATGCTCTGGCAGCTCTAGAGATTCCCAAGAGATGACTTGGATAACTCAGAACAGTAGCATACAAAAAGTTAATGATTGGTTTTCCAGAAGTGATGATGTATTATCTTCTGATGATTTCCATGATGCAGGGTTGGAATCAAATACTGAAGTAGCTGAAATAATAGAAATTTCCAGTACAGCAGATGAATTTTCTGGTTCTTCGGAGCAAATAGACTTAACNGCCAGTG---------------------------AAAGTAGAAGAACCCTCTCCAAACCAGTAGAGAGTAATATTGAAGATAAAATATTTGGGAAAACCTATCGGAGGAAAACAAGCTTCCCTAACTTAAACCGCATAACGGAAGATGTAATACTAGGATCATCTATCCTAGAGCCTCATATAGCACCAGAGCAACCCTTCACAAACAAATTAAAACGTAAAAGAAGCATGACATCAAGCCTTTGTCCTGAAGATTTTATCAAGAAAGGAGATTTGGCAGTTGTTCAAAAGACTCCTGAAAAGGTAATCGAGAAGAGTGACCAAACTGATCAAAATGGCCAAGTGATGAATATTACTACTAATGGT---GAGAGTGAAACAAAAATTGATTATGCCCAAAAAGGGAAAAATACTAACCCAACAGAGTCATCAGAAAAAGAAGATCTTTATTGCCATAAAGCAGAGTAATTGT--CTTTGGCTTGGACCTTGTTTTCTGTGAACTCTAATCAAGGCAGGAGATACAGCAGTTCTACT-AATTGCCATGTGGACTTGTAGAAGGGACACTTGTGACCCTTCAGAATCCAGTTTGGCTTTAGTGTTGGAAATGGAATTGGGAATGTTGTTGTGAGATTTGGAATGCAGCCATGATCACATATGTTATGCTTACTTCAGTCTGTTTGTCAATAGC---------------------ATGCAAAAAACTGTTTTGTTTGCCCTTTTGCTTCTA-CCCCTTTTCAGAGAAGCTGCTAAAGAATGTCGACGGCGAAAGAAAGAGTATGTAAAATGTCTGGAAAGCCGNGTNGCAGTGCTNGAAGTTCAGAACAAGAAGCTTATAGAGGAACTTGAGACCAAGGAGAACGGCATCAAGCGGACCTCGGTGGTGTTCATCCTCATCTGCTGCTTCATCATCCTGGAGAACATCTTCGTCCTGCTGACCATCTGGAAAACCAAGAAGTTCCACCGGCCCATGTACTACTTCATCGGCAACCTGGCCCTCTCAGACCTCTTGGCGGGAGTGGCCTACATCGCCAACCTGCTCCTGTCCGGGGCCACCACGTACAAGCTCACCCCGGCCCAGTGGTTCCTGCGGGAAGGGAGCATGTTCGTGGCGCTGTCCGCCTCTGTCTTCAGCCTCCTGGCCATCGCCATCGAGCGCTACATCACCATGCTCAAGATGAAACTGCACAACGGCAGCAACAGCTTCCGCTCCTTCCTGCTCATCAGCGCCTGCTGGGTCATCTCCCTCATCCTGGGTGGCCTGCCCATCATGGGCTGGAACTGCATCGGGGCGCTGCCCAGCTGCTCCACCGTGCTGCCCCTCTACCACAAGCACTATATCCTCTTCTGCACCACCGTCTTCACGCTGCTCCTGCTCTCCATCGTCATCCTCTACTGCAGGATTTACTCTCTGGTCAGGACTCGGAGCCGACGCCTGACCTTCCGCAAGAACGTTTCCAAGGCCAGCCGCAGCTCGGAGAAGTCCCTGGCCCTGCTCAAGACCGTCATCATTGTCCTGAGCGTCTTCATCGCCTGCTGGGCGCCCCTTTTCATCCTGCTCCTGCTGGACGTGGGCTGCAAGGTGAAGACGTGTGCTATCCTTTTCAAAGCTGAGTACTTCCTGGTGTTGGCTGTGCTCAACTCGGCCACCAACCCCATCATTTACACGCTGACCAACAAGGAGATGCGCAGGGCGTTCACCCGCATCATGTCCTGCTGCAAGTGCCCCAGCGGGGACTCCACAGGCAAATTCAAGCGCCCCATCATCGCCGGCGTGGAATTCAGCCGCAGTAAGTCAGACAATTCCTCCCATCCGCAGAAGGACGATGGG-----TTCATGACAACTATAAACCTGAATTCTACAATGATGACTCTTGGGTTGAATTCATTGAACTAGATATTGATGATCCTGACGAAAAGACTGAAGGATCAGATACAGACAGACTCCTAAACCAAGACTATGATAAGTCACTTAATATCCTCGGGGCAAAAGATGATGACTCTGGACGTACCAGCTGTTATGAACCTGACATTCTAGAGACTGATTATAATGCTAGTGACATGTGTGATGGTACCTTAGAGCTTGCGCCAAAGCCACAAAGGTTAAAAGAGGAAGCAGATCTCTTGTGCCTTGACCAGAAGAATCAAAATCATTCACTCTCTGATGATGCTCTCTCTTCTACTCCACGCCTCAGTGTAACCTTAGCACAGGAAAATAAACCAAGACCACTTGTTACGGGTGGAACTGAATCAACTCATCCAACTACTCATACTCAGCCAAGCAATCCAAGTTCACTGGCAAATATCGATTTTTATGCCCAGGTAAGTGACATTACACCAGCAGGGAGTGTGGTTCTTTCCCCCGGCCAGAAGATTAAGGCAGGGATAGCCCAGTATGACATGCATCCAGAAGTGGTTTCGCGCTCCCAAGCAAACTTCATCATGGACAATGCCTACTTCTGTGAGGCTGATGCCAAAAAGTGCATCACAGAGGCCCCTCAACTAGAGGTCCAATCCCGTGTAGAGCCAAGATTTAACCAGGAAGACATTTACATCACCACAGAAAGCCTTACCACTACTGCTGGGAGGTCTGTGACAGCAGAACTGGCCCCGAGTCCTGAGTTGCCTGTCCCAGACTACACCTCCATTCATCTAGTACAGTCTTCACAGGGCCTCATCCTGAATGCAACTGCTTTGCCTTTGCCTGAAAAAGAGTTTCTCTCATCGTGTGGCTA-GGACCGCAGACCAGCAACAGTAGTGTAAAACTCCAAAATGCAAACTGAAGTAGCGTTAACCCACACAGCATCAAAAAATCACTTCCAAACTTCTGAAC-CAAGTTCCAATGAAGAAAGCCGTTGTTTTTTATGTTCCCTTGAAGTACAGACAAGGAGTTACC-TGAATCCACCGAAACGTACATACTTCTATTTAATGT----TTTGCATATTGAATTTCTTTGACCAACCCAAAGTAGCTTCAAATCCATAAAAAATTACT----ATNCTGGTAAGGCAGAGTTTTAACCATTAATAATACAACTTAAACATGTTTGTTATAAAATACCA--------------------------------------------------------------------------------------------------------------------------------------------------------------------------------------------------------------------------------------CCCCTGTGCCTCATGCTGGCCGACGAGTCGGACCACGAGACGCTGACGGCCATCCTGAGCCCGCTCATCGCCGAGCGCGAGGCCATGAAGGGCAGCCAGCTGCGGCTGGAGCTGGGCGGGCTGCCGCGCGCCTTCCGCTTCCGCTTCCGGGGCACGGGCTACGACGAGAAGCTGGTGCGCGAGGTGGAGGGCCTGGAGGCGTCGGGCTCCGTGTACATCTGCACGCTGTGCGACGCCACGCGCCTGGAGGCCTCGCAGAACCTGGTCTTCCACTCCATCACGCGGAGCCACGGCGAGAACCTGCAGCGCTACGAGCTGTGGCGCTCCAACCCCTACCACGAGTCGGCCGAGGAGCTGCGCGACCGCGTCAAGGGCGTGTCGGCCAAGCCCTTCATCGAGACCGTGCCGTCCATCGACGCGCTCCACTGCGACATCGGCAACGCGGCCGAGTTCTACAAGCTCTTCCAGCTGGAGATCGGGGAGGCGTACCGGCAGCCGCACGCCGGCAAGGAGGAGCGCAAGCGCTGGCAGGCCACGCTGGACAAGCACCTGCGCAAGA--------------------------------------------------------------------------------------------------------------------AAAATATATACCATATCTGTTGTTTGCAAGAACAACAAAAAAGTTACTTTTCGCTGCACAGAGAAAGACTTAGTGGGAGATATTCCTGAAGCCAGATATGGTCATTCCATTGATATGGTATATAGTCGAGGAAAAACTATGGGTGTTCTCTTTGGAGGACGCTCGTACATGCCTTCTGCCCAAAGAATCACAGAAAAATGGAATACTGTAGCAGACTGCCCACCCCATGTTTTCCTGGTGGATTTTGAATTTGGATGTTCTACATCATACATTCTTCCAGAACTTCAAGATGGTCTGTCTTTTCATGTCTCAATTGCCAGAAAAGATACCGTTTATATTTTAGGAGGACATTCACTTTCCAATAACATTCGCCCAGCCAGCCTATACAGAATAAAGGTTGATCTGCCCCTGGGTAGCCCAGCTGTGAATTGCACAGTCTTGCCA--------------------------------------------------------------------------------------------------------------------------------------------------------------------------------------------------------GGGGTGCCCGGGGGCCTGGAGGTGCCCCCCACGGAGAGCCCGCAGAGCGCCACCACCACCCCTTACCTGGAGGACACGCCGGAGCCGCCCCTGCACGACTTCTACTGCAGCAAGCTCCTGGACCTGGTCTTCCTGCTGGACGGCTCCTCCAAGCTGTCGGAGGCCGAGTTCGAGGTGCTGAAGGCCTTCGTGGTGGGCACCATGGAGCGGCTGCACATCTCGCAGAAGCGCATCCGCGTGGCCCTGGTGGAGTACCACGACGGCTCGCACGCCTACCTGGACCTGCGCGACCGCAAGCGGCCGTCGGAGCTGCGCCGCGTGGCCAGCCAGGTGCGCTACGCGGGCAGCGAGGTGGCCTCCATCAGCGAGGTGCTCAAGTACACGCTCTTCCAGATCTTCGGCAAGGTGGACCGGCCCGACGCGGCCCGCGTGGCCCTGCTGCTCACGGCCAGCCAGGAGCCCCCGCGCCTGGCGCGCAACCTGGCGCGCTATGTGCAGGGCCTGAAGAAGAAGAAGGTGGTCGTCCTGCCCGTGGGCATCGGGCCGCACGCCAGCCTCAAGCAGATCCGCCTCATCGAGAGGCAGGCGCCCGAGAACCAGGCCTTCGTGCTCAGCAGCGTGCACGAGCTGGAGCGGCGGAGGGACGAGATCGTCGGGCGCGTCTGCGACCTGGCGCCCCCGGCGCCCGCCCCCACCCAGCCCGCGCAGCCGCCGTCGCCCGTCGCCCGCGTCACGGCGGCTCCCGAGCTCCTCCTCGGACCGCCCACCTCGGCCCCCGCGGGGAGGAAGTTCAGGCCCCTGGACGTGGTGTTCGTCCTGGAGGGCTCGGACCAGATCGGGGAGGCCAACTTCAACCGGAGCCGTGAGTTCGTGGAGGAGGTCATCGGGCGCATGGACGTGGGCCAGGACGCCGTGCACGTCACCGTGCTGCAGTTCGCGCTGGCGGTCACCCCCGAGTACACCTTCCGCCAGGCGCAGGCCAAGGGCGACGTCCTGCAGCATGTGCGCGAGATCCGCTACCGGGGCGGCAACCGGACCAACACGGGCCGGGCCCTGCGGTACTTGTCCGAGCACAGCTTCTCGGCGGGCGAGGGCGACCGCCAGCAGGCGCCCAACCTGGTCTACATGGTCACCGGGAGCCCCGCGACCGACGAGATCCACCGGATGCCGGGGGACATCCAGCTGGTGCCCATCGGCGTGGGGCCGCAGGCCGACGTGCGGGAGCTGGAGCGCCTGGGCTCGCCCTATGCGCCCAT--
>Sorex.minutus
---------------------------------------------------------------------------------------------------------------------------------------------------------------------------------------------------------------------------------------------------------------------------------------------------------------------------------------------------------------------------------------------------------------------------------------------------------------CAAACTGGGATTAGATACCCCACTATGCTTAGCCCTAAACTTAGGTATTTAATCTAACAAGAATACCCGCCAGAGAACTACTAGCAATAGCTTAAAACTCAAAGGACTTGGCGGTGCTTTATATCCCTCTAGAGGAGCCTGTTCT---------------------------------------------------------------------------------------------------------------------------------------------------------------------------------------------------------------------------------------------------------------------------------------------------------------------------------------------------------------------------------------------------------------------------------------------------------------------------------------ACCTTATATATAGTATTCGGAGCTTGAGCCGGAATAGTAGGAACAGCCCTGAGCATCCTAATTCGTGCTGAATTAGGTCAACCAGGCGCTCTCCTAGGTGATGATCAAATTTATAACGTCATCGTTACCGCTCACGCATTCGTTATAATTTTCTTCATGGTTATGCCGATTATGCTAGGAGGATTTGGTAACTGACTTATTCCTCTAATAATTGGTGCACCAGATATAGCATTTCCACGAATAAATAATATAAGCTTCTGACTACTCCCACCATCATTTCTCCTATTACTTGCCTCATCAACCGTAGAAGCCGGGGCTGGGACTGGCTGAACTGTATATCCACCACTAGCCGGCAATCTTGCCCATGCAGGAGCATCTGTCGACCTAGCAATCTTTTCTCTCCACTTAGCAGGTGTTTCATCAATTCTCGGCTCAATCAATTTCATTACCACAATTATTAATATGAAACCCCCTGCTATATCCCAATATCAGACACCACTTTTTGTGTGATCAGTCTTAATTACTGCAGTTCTTCTGCTCCTCTCACTCCCTGTCCTTGCAGCCGGAATTACTATGTTATTAACAGACCGCAATCTTAACACTACTTTCTTTGATCCTGCCGGAGGTGGTGACCCAATTCTCTATCAACATCTTTTC---------------------------------------------------------------------------------------------------------------------------------------------------------------------------------------------------------------------------------------------------------------------------------------------------------------------------------------------------------------------------------------------------------------------------------------------------------------------------------------------------------------------------------------------------------------------------------------------------------------------------------------------------------------------------------------------------------------------------------------------------------------------------------------------------------------------------------------------------------------------------------------------------------ATAAAAATCGTTAACAGCTCATTTATTGATTTACCTGCCCCATCCAATATTTCATCATGATGAAACTTTGGCTCCCTCCTAGGTGTCTGCCTAATTATCCAAATCCTCACAGGACTCTTCCTAGCTATACACTACACATCAGACACAATAACTGCCTTCTCATCAGTCACGCACATCTGCCGAGACGTAAACTACGGATGACTAATCCGCTATCTCCACGCAAACGGAGCATCAATATTCTTCATCTGTCTATTCCTTCACGTCGGACGAGGTCTCTACTACGGATCCTATATATACTTAGAAACATGAAACATCGGCGTACTACTACTATTCGCAGTAATAGCCACTGCCTTTATAGGGTACGTCCTTCCATGAGGACAAATGTCATTCTGAGGCGCAACAGTTATTACCAACCTGCTTTCAGCAATCCCTTACATCGGCTCAGATTTAGTAGAATGAATCTGAGGGGGCTTCTCCGTAGACAAAGCTACCCTGACTCGATTCTTCGCATTCCATTTCATCCTACCTTTTATTATTGCTGCCCTAGCTGGAGTTCACCTTCTATTCCTCCACGAGACTGGTTCTAATAATCCGTCAGGCCTGTCCTCAGACGCAGATAAAATTCCTTTCCACCCCTACTACACAATCAAAGATATTCTAGGAGTGCTCCTCCTCATTTTAGTTCTGACTTCCCTAGTACTATTCTCCCCAGACCTACTAGGTGACCCAGACAACTATACACCCGCTAACCCCCTAAACACGCCACCCCACATTAAACCAGAATGATACTTTCTATTCGCCTACGCCATTCTACGATCCATCCCGAATAAACTAGGAGGTGTCCTAGCGCTGGTCCTATCAATTTTAATCCTGGCTCTAGTACCTTTCCTCCACACCTCCAAACAACGAAGTATAATATTCCGCCCATTCAGCCAATGCCTCTTCTGAATCCTAGTTGCCGACCTCCTCACACTCACATGAATCGGGGGTCAGCCAGTAGAGCACCCATTCATCATTATTGGCCAATTAGCATCAATTCTATACTTCCTTCTTATCCTAGTCATCATACCTATCACAAGCCTATTTGAGAATAACCTCATAAAATGAAGG---------------------------------------------------------------------------------------------------------------------------------------------------------------------------------------------------------------------------------------------------------------------------------------------------------------------------------------------------------------------------------------------------------------------------------------------------------------------------------------------------------------------------------------------------------------------------------------------------------------------------------------------------------------------------------------------------------------------------------------------------------------------------------------------------------------------------------------------------------------------------------------------------------------------------------------------------------------------------------------------------------------------------------------------------------------------------------------------------------------------------------------------------------------------------------------------------------------------------------------------------------------------------------------------------------------GCCCACTTCCTTTGGCTATGTTTTACATGTATTTCAATCATAATATCAATTCCTTTATCAGGCAAGTTGAGAAAGTCAGAGAGAAGACATTTGGTTTCGTTATTGAATCCTATAATGAAGCAAAAGTTAAATATGATGAGTATAAGGTTGAAAAATCTGACACCAAAAACCCAAGGACCTTTCAAATTCCAGGCTACACCATTCCTGTTGTCAATATTGAAGCATCTCCCTTCACAGTAGAGATGTTTCCATTCAGTTATGTGATCCCCAGAGCGATCAACACCCCCACGTTTACCATCCTGAGTTCTGGCTTCTCAGTGCCCTCATATACTTTAGTCCTGCCAATTCCAGAACTACCAACCCTTCATGTCCCTAAGT---TTCTCGAGCTTTCTCTTCCAGAATTCAAAGAATTGAGTATCCCAAGGAATATTTTTATTCCAGCCCTGGGAAATATTACCTATGACTTTTCCTTTAAATCAAGTGTCATTACACTGAATGCCAATGCTGGACTTTATAA-----------TCATAAAAGCAAACAGCCTAGCTTAGCAAAGAGCCAACAGAACAGATGGACTGAAAGTAAGGAAAAAT------ATGATAGGCAGACTTCCAGTGCAGAGAAGAAGGTAGATCTGAGTGTTGATCCCCTATCTGGGAGAAAACAACCTAATAAGCAGGAATTGCCATGCTCTGGCAGCTCTAGAGATTCCCAAGAGATGACTTGGATACCTCAGAACAGTAGCATACAAAAAGTTAATGATTGGTTTTCCAGAAGTGATGATGTATTATCTTCTGATGATTTCCATGATGCAGGGTTGGAATCAAATACTGAAGTAGCTGAAATAATAGAAATTTCCAGTGCAGCAGATGAATTTTCTGGTTCTTCAGAGCAAATAGACTTAACGGCCAGTG---------------------------AAAGTAGAAGAACCCTCTCCAAACCAGTAGAGAGTAATATTGAAGATAAAATATTTGGGAAAACGTATCGGAGGAAAACAAGCTTCCCTAACTTAAACCGCATAACGGAAGATGTAATACTAGGATCATCTATCCTAGAGCCTCATATAGCACCAGAGCAACCCTTCACAAACAAATTAAAACGTAAAAGAAGCATGACATCAAGCCTTTGTCCTGAAGATTTTATCAAGAAAGGAGATTTGGCAGTTGTTCAAAAGACTCCTGAAAAGGTAATCGAGAAGAGTGACCAAACTGATCAAAATGGCCAAGTGATGAATATTACTACTAATGGT---GAGAGTGAAACAAAAAGTGATTATGCCCAAAAAGGGAAAAATACTAACCCAACAGAGTCATCAGAAAAAGAA------------------------------------------------------------------------------------------------------------------------------------------------------------------------------------------------------------------------------------------------------------------------------------------------------------------------------------------------------------------------------------------------------------------------------------------------------------------------------------------------------------------------------------------------------------------------------------------------------------------------------------------------------------------------------------------------------------------------------------------------------------------------------------------------------------------------------------------------------------------------------------------------------------------------------------------------------------------------------------------------------------------------------------------------------------------------------------------------------------------------------------------------------------------------------------------------------------------------------------------------------------------------------------------------------------------------------------------------------------------------------------------------------------------------------------------------------------------------------------------------------------------------------------------------------------------------------------------------------------------------------------------------------------------------------------------------------------------------------------------------------------------------------------------------------------------------------------------------------------------------------------------------------------------------------------------------------------------------------------------------------------------------------------------------------------------------------------------------------------------------------------------------------------------------------------------------------------------------------------------------------------------------------------------------------------------------------------------------------------------------------------------------------------------------------------------------------------------------------------------------------------------------------------------------------------------------------------------------------------------------------------------------------------------------------------------------------------------------------------------------------------------------------------------------------------------------------------------------------------------------------------------------------------------------------------------------------------------------------------------------------------------------------------------------------------------------------------------------------------------------------------------------------------------------------------------------------------------------------------------------------------------------------------------------------------------------------------------------------------------------------------------------------------------------------------------------------------------------------------------------------------------------------------------------------------------------------------------------------------------------------------------------------------------------------------------------------------------------------------------------------------------------------------------------------------------------------------------------------------------------------------------------------------------------------------------------------------------------------------------------------------------------------------------------------------------------------------------------------------------------------------------------------------------------------------------------------------------------------------------------------------------------------------------------------------------------------------------------------------------------------------------------------------------------------------------------------------------------------------------------------------------------------------------------------------------------------------------------------------------------------------------------------------------------------------------------------------------------------------------------------------------------------------------------------------------------------------------------------------------------------------------------------------------------------------------------------------------------------------------------------------------------------------------------------------------------------------------------------------------------------------------------------------------------------------------------------------------------------------------------------------------------------------------------------------------------------------------------------------------------------------------------------------------------------------------------------------------------------------------------------------------------------------------------------------------------------------------------------------------------------------------------------------------------------
>Suncus.murinus
---------------------------------------------------------------------------------------------------------------------------------------------------------------------------------------------------------------------------------------------------------------------------------------------------------------------------------------------------------------------------------------------------------------------------------------------------------------------------------------------------------------------------------------------------------------------------------------------------------------------------------------------------------------------------------------------------------------------------------------------------------------------------------------------------------------------------------------------------------------------------------------------------------------------------------------------------------------------------------------------------------------------------------------------------------------------------------------------------------------------------------------------------------------------------------------------------------------------------------------------------------------------------------------------------------------------------------------------------GCGTATAAACAACATAAGCTTTTGACTCCTTCCACCCTCTTTCCTCTTATTACTAGCTTCTTCCACTGTTGAAGCTGGCGCAGGGACTGGTTGAACTGTTTATCCTCCTTTAGCCGGAAACTTGGCCCATGCAGGTGCCTCAGTTGATCTAGCAATCTTCTCTCTACATTTAGCAGGTGTATCATCTATTCTTGGCTCAATTAACTTTATTACAACAATTATTAATATAAAACCCCCTGCACTATCACAATATCAAACTCCTTTATTCGTCTGATCCGTCCTAATCACTGCTGTTTTACTTCTACTATCTCTACCAGTCTTAGCAGCANGNATTACTATATTACTAACGGACCGAAACCTAAACACAACTTTTTTCGACCCTGCAGGAGGAGGTGACCCCATTCTTTACCAACACCTATTC---------------------------------------------------------------------------------------------------------------------------------------------------------------------------------------------------------------------------------------------------------------------------------------------------------------------------------------------------------------------------------------------------------------------------------------------------------------------------------------------------------------------------------------------------------------------------------------------------------------------------------------------------------------------------------------------------------------------------------------------------------------------------------------------------------------------------------------------------------------------------ATGACTAACATCCGAAAACCCCATCCATTAATAAAAATTGTTAACAGCTCCTTCATTGACCTACCAGCACCCTCAAATATCTCATCATGATGAAATTTTGGTTCCCTACTCGGAATCTGCTTAATTGCGCAAATCCTTACTGGCCTATTCCTAGCTATACATTATACATCAGACACTATAACAGCTTTTTCCTCCGTAACACACATCTGTCGAGACGTAAATTATGGCTGACTCATTCGTTATTTGCACGCAAATGGCGCCTCCATATTTTTTATTTGCCTTTTTCTCCATGTGGGCCGAGGATTTTATTATGGCTCCTATATATTTCTTGAAACATGAAATATCGGTGTCTTACTTTTATTTGCAGTAATAGCTACCGCATTCATAGGATATGTTCTCCCCTGAGGACAAATATCATTCTGAGGTGCAACAGTTATTACCAATCTCTTATCAGCTATTCCCTATATCGGCACAAACCTTGTAGAATGAATCTGAGGCGGCTTCTCCGTCGATAAAGCCACCTTAACCCGCTTCTTCGCTTTCCATTTTATCCTCCCTTTTATCGTTACTGCCCTTGCAGGAGTACACCTACTATTTCTGCACGAAACTGGCTCAAACAATCCATCTGGACTAAACTCAGATACAGATAAAATCCCCTTTCATCCTTATTATACTATCAAAGATATCCTTGGAGCACTTATTATAATCACCGCACTATCCTCCTTAGTCCTATTTTCTCCAGATATACTAGGCGACCCAGATAATTATATTCCCGCAAACCCCCTAAACACACCCCCTCACATTAAACCAGAATGATATTTCTTATTCGCCTATGCAATTCTACGATCCATTCCTAATAAATTAGGCGGAGTTCTGGCACTTGTTCTATCGATTCTTATCCTAATGGTCGTTCCGCTTCTTCACACAGCCAAACAACGAAGCATAATTTTCCGACCAATAAGCCAATGTATATTCTGAATACTAGTGGCAGACCTATTCACATTAACATGAATTGGAGGTCAACCAGTTGAATATCCATTTGTAGTAATCGGCCAACTAGCCTCCGTAATTTATTTTCTAATAATTCTTCTAATTATACCTATCACAAGTGTAATTGAAAATAAACTCTTAAAATGAAGA---------------------------------------------------------------------------------------------------------------------------------------------------------------------------------------------------------------------------------------------------------------------------------------------------------------------------------------------------------------------------------------------------------------------------------------------------------------------------------------------------------------------------------------------------------------------------------------------------------------------------------------------------------------------------------------------------------------------------------------------------------------------------------------------------------------------------------------------------------------------------------------------------------------------------------------------------------------------------------------------------------------------------------------------------------------------------------------------------------------------------------------------------------------------------------------------------------------------------------------------------------------------------------------------------------------TCCCACTTCCTTTGGATATGCTTTATTTATTCTTTAATCATAATATCAATTCCTTTCTCAGACAAGTTGATCATGTCAGAGACAAGGCATTAGTTTTTGTTACTGAATNCTATAATGAAGCAAGAATTAAGTTATATGATTATAATGTTGAAAATTCTCTAACAAAACAACAAAGGACTTTTCAAATTCCAGGATATACCATTCCAGTCGTCAATATTGAGACATCTCCATTCACAGTAGAGATGCTTCCATTTGGCTATGTGATCCCAAAAGCAATCAGCACCCCCAACTTTACTATCTTAGATTCTGGCTTCTTTGTGCCCTCATATACTTTAGCTTTGCCATTTCTAGAACTACCAGCCCTTCAAGTTCCTAAGTATTCCCTTGAGCTTTCTCTTCCAGAATTTGAAGTATTGAGTATGCCAAGGAATATTTTCATTCCAGCTCTGGGAAATATNACATATGACTTTTCTTTTAAATCAAATGTCATCGCACTAAGTGCCAAAGCTGGACTTTATAA----------------AAAGTAAACAGTCTGGCCTAGGAAGAAGCCAACAGAACAGATGGATCGAAAGTAAAGAAACATATA---ATGATAAACAGACTCCCAGCACAGAGCAAAAGGTAGATCTGAATGCTGAACCCCTATATGGAAGAAGAAAACTGAACAAACAGAAATTGTCATGCTCTGACAGCCCTGAAGACCCCCAAGAGATGACTTGGATAACTTCGAAGAGTAGCCTACAGAAAGTTAATGATTGGTTTTCTAGAAGTGATGATGTACTAACTTTTGATGATTTCCATGATTCAGGGTCTGATTCAAATACAGAAG---CTGAGACAGACGAAATCCCAAGTGCAGCAGATGGGTTTTTTGTTTCTTCAGAGAAAGAAGATTTAATGGCCAGTGATCAGTGTGATGCTTTAA---TGTATGAAAGTAGAAGAGTCCTCTCCAAACCAATAGAGAGTAATATTGAGGATAAAGTATTTGGGAAAACTTATCGGAGGAAAGCAAGCTTTCCTAACTTGAACTGCACAACTGAAGATGTAATTCTAGAATCATCCCTACTAGAACCGCAGATGGCACATAAACACCCCTTCACAAATAAATTAAAACGTAAAAGAAGAATTACGTCGAGCCTTGGTCCTGAGGATTTTATAAAGAAAGTAGATTTGGCGGTTGTTCAAAATTCTCCTGAAAAGAAAATCGAGAGGATCAACCAAATGGATCAAAATGGTCAGGTGGTGAGTACTACTATGAAAGGTCTTGAAATTGAAACAAGAGGTGATGATACCCAGAAAGAGAAAATCCCTAACTCAACAGCGTCATCAGAAAAAGAA-------------------------------------GACTTGTNCCTTGTGTACTATGAACTTTAATCAAGGCNGGAGATACAGNATTTNCACT-AATTGCCTTATGGACTTGTNCAANGGACACTTGTGACCCTTCAGAATCCTGTTTGGC-TTAGTGTTGGCAATGGAATTGGGAATGTTGTCCCGAGATTTGGAAAGCAGCCATGATCACATACGCTATGCTTACTTCAGTCTGTTGGTCAATAGC---------------------ATGCAAAAATATGTTTTGTTTGCCCCTTTGCTTCTA-CCCTTTTTCAGGGAAGCTGCTAAAGAATGTCGACGGCGAAAGAAAGAATATGTCAAATGTCTGGAAAGTCGTGTTGCAGTGCTGGAAGTTCA-------------------------------------------------------------------------------------------------------------------------------------------------------------------------------------------------------------------------------------------------------------------------------------------------------------------------------------------------------------------------------------------------------------------------------------------------------------------------------------------------------------------------------------------------------------------------------------------------------------------------------------------------------------------------------------------------------------------------------------------------------------------------------------------------------------------------------------------------------------------------------------------------------------------------------------------------------------------------------------------------------------------------------------------------AGCCATTCATGACAACTATAAGCCTGAATTCTATAATGATGACTCTTGGGTTGAATTCATTGAACTAGATATCGATGACCCTGATGAGAAGGCTGAAGGATCAGATACAGATAGACTTCTAAACCATGACTGTGAGAAAACACTTAATATTTTGGGGGCAAAAGATGATGACTCTGGACGTACCAGCTGTTATGAACCTGACATTCTGGAGACTGATTTCCATGCTAGTGACACATGTGATGGTACCTCAGAGCTTGAGC---AGCCACAAAGGTTAAAAGAAGAAGCAGTTCTCTTGTGCCTTGA---GAAGAAACAAAATCACTCACTCTCTGATGATACTCTCTCTTCTATTCCACAACCCAGTGTAACCTTAGCACAGGAAAGTAAATCAAGACCACTTGTTATGGGTGGAACTGAATCAACTCATCCAACTATTCACACTCAGCTAAGCAATCCAAGTTCACTGGCAAATATCGACTTTTATGCCCAGGTAAGCGACATTACACCAGCAGGGAGTGTGGTCCTTTCCCCGGGCCAAAAGATGAAGGCAGGGATGGTCCACTTTGACATTCATCCAGAAGTGGTTTCATTCTCCCAATCAAACTTCATTATGGACAATGCCTACTTCTGTGAGGCTGATGCCAAAAAGTGTATCACAGCAGGCCCTCACCTAGAGGTCCAATCACGTGCAGAGCCAAGCTTTAACCAGGAAGACATTTATATCACCACAGAAAGCCTTACCACTACTGCTGGGAGACTTGGGACAGCAGAACCTGCTTTGAGTTCTGAGCTGCCTGTCCCAGACTACACCTCCATTCATCTAGTACAGTCTCCACAGGGCCTCGTCTTGAATGCGACTTCCTTGCCTTTGCCTGACAAAGAGTTTCTCTCATCGTGTGGCTAT-----------------CAGTAGTTTGAAACTCCAAAATGCAAACTGAAATAGC--TAACCCACACAACATCAGAAAATCTCTTCCAAACTTCTGAA-ACAAGTTCCATGGAAGAAATCCGTTGTCTTTTATTTTCCTTTTATGTACCGACAAGAAGTTAAC-CAAGACCACA-AGACTTATAGAGTTCTGTTCAATGTTCTGTCTGACTACTGAATTTATTTGTCCTGCACAAAGTAGCTATGATTCCCC-CAAAATTACT----ACTCCGGTAAGGCAGAGTTTTAACAATTGATAATACGAATTAAACTTGTTTGCTACAAAATATCATCACAAGTAAATGAGCTTGGTGAGACTACCTGAGCGGCCCCTTCACTGTGGTGGTGAAAGAATCCTGCGATGGGATGGGTGATGTGAGTGAGAAGCATGGCAGCGGGCCTGCAGTGCCCGAAAAGGCTGTTCGCTTTTCCTTCACCATCATGAGGATCACTGTGGCCCAGGGCTCTCAGGAGGTGAAGGTGTTTGAGGAAGCCAAACCCAACTCTGAACTGTGTTGCAAGCCCTTGTGCCTAATGCTGGCAGACGAGTCTGACCATGAGACCCTGACGGTCATCCTGAGCCCACTCATTGCAGAGCGGGAGGCCATGAAGACCAGCCAACTGAAGCTGGAGATGGGTGGCATCCAACGCACCTTCCAGTTCATCTTCAGGGGCACTGGGTATGATGAGAAACTCGTGCGGGAAGTGGAAGGCCTTGAGGCTTCTGGCTCTGTCTACATCTGCACCCTGTGTGATGCCACTCGCCTGGAGGCCTCGCAGAATCTGGTCTTCCATTCCATCACCAGAAGCCACAGTGAGAACTTGCAGCGCTATGAAGTTTGGCGTTCCAACCCCTACCATGAGTCGGTGGAGGAACTGCGGGATCGTGTGAAAGGGGTCTCGGCCAAACCCTTCATAGAGACCGTC------------------------------------------------------------------------------------------------------------------------------------------------------------------------------------------------------------------------------------------------------------------------------------------------------------------------------------------------------------------------------------------------------------------------------------------------------------------------------------------------------------------------------------------------------------------------------------------------------------------------------------------------------------------------------------------------------------------------------------------------------------------------------------------------------------------------------------------------------------------------------------------------------------------------------------------------------------------------------------------------------------------------------------------------------------------------------------------------------------------------------------------------------------------------------------------------------------------------------------------------------------------------------------------------------------------------------------------------------------------------------------------------------------------------------------------------------------------------------------------------------------------------------------------------------------------------------------------------------------------------------------------------------------------------------------------------------------------------------------------------------------------------------------------------------------------------------------------------------------------------------------------------------------------------------------------------------------------------------------------------------------------------------------------------------------------------------------------------------------------------------------------------------------------------------------------------------------------------------------------------------------
>Crocidura.olivieri
----------------------------------------------------------------------------------------------------------------------------------------------------------------------------------------------------------------------------------------------------------------------------------------------------------------------------------------------------------------------------------------------------------------------------------------------------------------------------------------------------------------------------------------------------------------------------------------------------------------------------------------------------------------------------------------------------------------------------------------------------------------------------------------------------------------------------------------------------------------------------------------------------------------------------------------------------------------------------------------------------------------------------------------------------------TTCATTACTCGCTGACTCTTTTCCACTAACCATAAGGATATCGGTACATTATATATAGTTTTCGGTGCCTGAGCTGGTATAGCTGGCACAGCCTTAAGTATTCTGATCCGAGCTGAACTTGGTCAACCAGGCGCCCTACTCGGTGATGACCAAATTTATAACGTTATCGTAACTGCTCATGCTTTTATTATAATTTTCTTCATGGTAATGCCAATTATAATAGGTGGGTTTGGCAATTGATTAGTCCCATTAATAATTGGAGCACCTGATATGGCTTTCCCACGAATAAATAATATGAGTTTCTGACTTCTCCCACCTTCCTTTCTTTTATTACTAGCCTCTTCCACTGTTGAAGCCGGCGCAGGAACAGGTTGAACTGTGTATCCCCCTTTAGCTGGTAATTTAGCCCATGCGGGTGCCTCAGTTGATCTGGCTATTTTTTCTTTACACTTAGCAGGAGTATCATCTATTCTCGGCTCAATTAATTTCATCACCACTATTATTAATATAAAACCCCCTGCCCTATCACAATATCAGACTCCTTTATTTGTTTGATCTGTATTAATTACTGCTGTCTTACTTCTCCTATCACTCCCAGTTTTAGCAGCAGGAATCACTATATTATTAACTGATCGAAACCTAAATACAACTTTCTTTGATCCCGCCGGAGGGGGTGACCCTATTCTTTATCAACATCTATTT---------------------------------------------------------------------------------------------------------------------------------------------------------------------------------------------------------------------------------------------------------------------------------------------------------------------------------------------------------------------------------------------------------------------------------------------------------------------------------------------------------------------------------------------------------------------------------------------------------------------------------------------------------------------------------------------------------------------------------------------------------------------------------------------------------------------------------------------------------------------------ATGACTAACATCCGAAAAACACACCCATTAATAAAAATTGTTAATAGCTCTTTTATTGATCTCCCTGCACCCTCAAATATTTCTTCATGATGAAATTTTGGCTCCCTATTAGGAATCTGCTTAATTGCACAAATTCTAACCGGACTATTCCTAGCTATACACTATACATCAGATACCATAACAGCTTTCTCTTCCGTTACACACATCTGCCGAGACGTAAATTATGGTTGATTAATCCGTTATCTCCATGCCAATGGTGCCTCCATATTTTTTATCTGCCTATTCCTCCATGTAGGACGAGGCCTCTATTATGGCTCCTACATATATTTTGAAACTTGAAATATTGGTATTCTACTTTTATTTGCAGTAATGGCCACCGCCTTTATAGGATATGTTCTCCCTTGAGGTCAAATATCATTTTGAGGTGCCACAGTTATTACCAATTTATTATCAGCTATTCCCTACATTGGAACTAGCCTTGTAGAATGAATCTGAGGAGGGTTTTCCGTTGACAAAGCTACCTTAACCCGTTTCTTCGCCTTCCACTTTATTCTTCCCTTCGTCGTAGCAGCCTTAGCTGGGGTTCACCTCCTTTTCTTACATGAAACCGGATCAAACAACCCATCAGGACTAAACTCGGACACAGATAAAATTCCATTCCACCCTTATTATACTATCAAAGATATTCTAGGAGCATTAATTATAATTACTATATTATCCTCACTAGTTCTATTTTCCCCAGACATATTAGGAGATCCCGATAATTACACCCCTGCTAACCCCCTCAACACTCCACCACATATTAAACCAGAATGATATTTCCTATTTGCCTACGCTATTCTCCGATCAATTCCTAATAAACTTGGTGGTGTCCTAGCACTCGTTCTATCAATTTTAATCTTAGCAGTTATTCCTCTCCTTCACACAGCTAAACAACGAAGTATAATATTCCGACCACTAAGCCAATGCATATTCTGAATTCTAGTGGCTGACTTATTTACACTAACATGAATTGGAGGACAACCAGTTGAATACCCATTTGTCATAATTGGTCAATTGGCCTCCATTATTTATTTCTTAATAATCCTTTTAATTATACCAATTACAAGCCTAATTGAAAACCGACTTTTAAAATGAAGA---------------------------------------------------------------------------------------------------------------------------------------------------------------------------------------------------------------------------------------------------------------------------------------------------------------------------------------------------------------------------------------------------------------------------------------------------------------------------------------------------------------------------------------------------------------------------------------------------------------------------------------------------------------------------------------------------------------------------------------------------------------------------------------------------------------------------------------------------------------------------------------------------------------------------------------------------------------------------------------------------------------------------------------------------------------------------------------------------------------------------------------------------------------------------------------------------------------------------------------------------------------------------------------------------------------TCCCACTTCCTTTGGATATGCTTTATTTATTCTTTAATCATAATATCAATTCCTTTCTCAGAAAAGTTGATAACGTCAGAGACAAGGCATTAGTTTATGTTACTGAATCCTATAATGAAGCAAGAATTAAGTTACATGATTATAATGTTGAAAATTCTCTAACGAAACAACAAAGGACTTTTCAAATTCCAGGATATACCATCCCAGTTGTCAATATTGAAACATCTCCGTTCACAGTAGAGATGCTTCCATTTGGCTATGTGATCCCAAAAGTGATCAGCACCCCCAACTTTACCATCCTGGGTTCTGGCTTCTTTGTGCCCTCATATACTTTAGCTTTGCCTTTTCTAGAACTGCCAGCCCTTCAAGTCCCTATGTATTCCCTTGAGCTTTCTCTTCCAGAATTTGAAGTATTGAGTATGCCAAGGAATATTTTCATTCCAGCTCTGGGAAATATTACATATGACTTTTCTTTTAAATCAAGTGTCATCGCAGTAAGTGCCAATGCTGGACTTTATAAGCTNNGTTCTGTAATAAAAGTAAACAGTCTGACCTAGGAAGAAGCCAACAGAACAGATGGATTGAAAGTAAAGAAACATATA---ATGATAAACAGTCTCCCAGCACAGAGCAAAAGGTAGATCTGAATGCTGAACCCCTATATGGAAGAAGAAAACTGAACAAACAGAAATTGTCATGCTCTGACAGCCCTCAGGATCCCCAAGAGATGACTTGGATGACTTCGAAGAGTAGCCNACAGAAAGTTAATGATTGGTTTTCTAGAAGTGATGTTGTATTAACTTCTGATGATTTCCATGATGCAGGGTCTAATTCAAATACAAAAG---CTGAGACAGAAGAAATCCCAAGTGCAGCNGATGGGTTTTTTGTTTCTTCAGAGAAAGAAGATTTAATGGCCAGTGATCAGTTTGATGCTTTAA---TGTATGAAAGTAGAAGAGTCCTCTCCAAACCAGTAGAGAGTAACATTGAAGATAAAATATTTGGGAAAACTTACCGGAGGAAAGCAAGCTTCCCTAACTTGAACTGCACAACTGAAGATGTAATTCTAGAATCATCTCTACTAGAACCACATACGGCACACAAACACCCCTTCACAAATAAATTAAAACGTAAAAGAAGAATGACATCGAGCCTTGGTCCTGAGGATTTTATAAATAAAGTAGATTCGGCGGTTGTTCAAAAGTCTCCTGAAAAGAAAATCGAGAGGCTCAACCAAATGGATCAAAATGGTCAGGTGGTGAATACTACTATGAAAGGTCTTGAAATTGAAACAAGAGGTGATGATACCCAGAAAGAGAACATCGCTAACTCAACAGCATCATCAGAAAAAGAA------------------------------------------------------------------------------------------------------------------------------------------------------------------------------------------------------------------------------------------------------------------------------------------------------------------------------------------------------------------------------------------------------------------------------------------------------------------------------------------------------------------------------------------------------------------------------------------------------------------------------------------------------------------------------------------------------------------------------------------------------------------------------------------------------------------------------------------------------------------------------------------------------------------------------------------------------------------------------------------------------------------------------------------------------------------------------------------------------------------------------------------------------------------------------------------------------------------------------------------------------------------------------------------------------------------------------------------------------------------------------------------------------------------------------------------------------------------------------------------------------------------------------------------------------------------------------------------------------------------------------------------------------------------------------------------------------------------------------------------------------------------------------------------------------------------------------------------------------------------------------------------------------------------------------------------------------------------------------------------------------------------------------------------------------------------------------------------------------------------------------------------------------------------------------------------------------------------------------------------------------------------------------------------------------------------------------------------------------------------------------------------------------------------------------------------------------------------------------------------------------------------------------------------------------------------------------------------------------------------------------------------------------------------------------------------------------------------------------------------------------------------------------------------------------------------------------------------------------------------------------------------------------------------------------------------------------------------------------------------------------------------------------------------------------------------------------------------------------------------------------------------------------------------------------------------------------------------------------------------------------------------------------------------------------------------------------------------------------------------------------------------------------------------------------------------------------------------------------------------------------------------------------------------------------------------------------------------------------------------------------------------------------------------------------------------------------------------------------------------------------------------------------------------------------------------------------------------------------------------------------------------------------------------------------------------------------------------------------------------------------------------------------------------------------------------------------------------------------------------------------------------------------------------------------------------------------------------------------------------------------------------------------------------------------------------------------------------------------------------------------------------------------------------------------------------------------------------------------------------------------------------------------------------------------------------------------------------------------------------------------------------------------------------------------------------------------------------------------------------------------------------------------------------------------------------------------------------------------------------------------------------------------------------------------------------------------------------------------------------------------------------------------------------------------------------------------------------------------------------------------------------------------------------------------------------------------------------------------------------------------------------------------------------------------------------------------------------------------------------------------------------------------------------------------------------------------------------------------------------------------------------------------------------------------------------------------------------------------------------------------------------------------------------------------
>Desmana.moschata
-------------------------------------------------------------------------------------------------------------------------------------------------------------------------------------------------------------------------------------------------------------------------------------------------------------------------------------------------------------------------------------------------------------------------------------------------------------------------------------------------------------------------------------------------------------------------------------------------------------------------------------------------------------------------------------------------------------------------------------------------------------------------------------------------------------------------------------------------------------------------------------------------------------------------------------------------------------------------------------------------------------------------------------------------------------------------------------------------------------------------------------------------------------------------------------------------------------------------------------------------------------------------------------------------------------------------------------------------------------------------------------------------------------------------------------------------------------------------------------------------------------------------------------------------------------------------------------------------------------------------------------------------------------------------------------------------------------------------------------------------------------------------------------------------------------------------------------------------------------------------------------------------------------------------------------------------------------------------------------------------------------------------------------------------------------------------------------------------------------------------------------------------------------------------------------------------------------------------------------------------------------------------------------------------------------------------------------------------------------------------------------------------------------------------------------------------------------------------------------------------------------------------------------------------------------------------------------------------------------------------------------------------------------------ATGACAAATATCCGAAAAACCCACCCCATTATAAAGATTATTAACGACTCTTTCATTGATTTACCAACACCATCAAACATTTCATCCTGATGAAATTTTGGTTCGCTCTTAGGGATTTGCTTAGTTATCCAAATTATCACAGGACTATTCCTCGCAATACACTACACACCAGACACCATAACAGCCTTCTCATCAGTAACCCACATCTGCCGAGACGTAAACTACGGCTGACTTATCCGATACCTTCATGCAAACGGGGCTTCCATATTTTTTATTTGTTTATTCCTACATGTAGGTCGAGGACTATATTATGGATCCTACATATTCACAGAAACTTGAAATATTGGAGTATTACTATTATTCGCCACTATAGCCACTGCATTCATAGGGTACGTTCTGCCATGGGGTCAAATATCCTTTTGAGGCGCAACGGTAATTACAAATTTATTGTCAGCCATTCCTTACATCGGAACAGACCTTGTAGAATGAATCTGAGGAGGTTTTTCAGTAGATAAAGCAACACTGACCCGATTTTTTGCTTTCCATTTTATTCTGCCATTCATTATTGCAGCTATGGCTGGCGTACATTTATTATTCCTTCATGAAACTGGTTCTAATAACCCTTCCGGACTGTTATCTGACGCTGACAAAATCCCATTCCACCCATATTATACCATTAAAGACACTCTAGGAGCCCTAGCCCTTATCACAGTATTATCCCTACTCGTATTATTTTCACCAGACCTATTAGGAGACCCAGACAACTATACTCCAGCCAACCCACTAAACACACCACCCCACATTAAACCAGAATGATACTTCCTATTCGCATACGCAATCCTACGTTCAATTCCTAACAAACTAGGAGGTGTTTTAGCTCTAGTTATATCTATTCTAGTCCTAGCACTAATACCATTCCTACATACCTCAAAACAACGAAGCATGATATTCCGACCTATTAGCCAATGCTTATTCTGATTACTAGTGGCCGACCTACTTGTATTAACATGAATTGGAGGCCAACCAGTAGAGCACCCTTTCATCATCATCGGCCAAGTAGCCTCAATCCTTTACTTCCTCTTAATCCTAGTATTAATACCACTGGCAAGCATTATAGAAAACAACTTACTCAAATGAAGA----------------------------------------------------------------------------------------------------------------------------------------------------------------------------------------------------------------------------------------------------------------------------------------------------------------------------------------------------------------------------------------------------------------------------------------------------------------------------------------------------------------------------------------------------------------------------------------------------------------------------------------------------------------------------------------------------------------------------------------------------------------------------------------------------------------------------------------------------------------------------------------------------------------------------------------------------------------------------------------------------------------------------------------------------------------------------------------------------------------------------------------------------------------------------------------------------------------------------------------------------------------------------------------------------------------------------------------------------------------------------------------------------------------------------------------------------------------------------------------------------------------------------------------------------------------------------------------------------------------------------------------------------------------------------------------------------------------------------------------------------------------------------------------------------------------------------------------------------------------------------------------------------------------------------------------------------------------------------------------------------------------------------------------------------------------------------------------------------------------------------------------------------------------------------------------------------------------------------------------------------------------------------------------------------------------------------------------------------------------------------------------------------------------------------------------------------------------------------------------------------------------------------------------------------------------------------------------------------------------------------------------------------------------------------------------------------------------------------------------------------------------------------------------------------------------------------------------------------------------------------------------------------------------------------------------------------------------------------------------------------------------------------------------------------------------------------------------------------------------------------------------------------------------------------------------------------------------------------------------------------------------------------------------------------------------------------------------------------------------------------------------------------------------------------------------------------------------------------------------------------------------------------------------------------------------------------------------------------------------------------------------------------------------------------------------------------------------------------------------------------------------------------------------------------------------------------------------------------------------------------------------------------------------------------------------------------------------------------------------------------------------------------------------------------------------------------------------------------------------------------------------------------------------------------------------------------------------------------------------------------------------------------------------------------------------------------------------------------------------------------------------------------------------------------------------------------------------------------------------------------------------------------------------------------------------------------------------------------------------------------------------------------------------------------------------------------------------------------------------------------------------------------------------------------------------------------------------------------------------------------------------------------------------------------------------------------------------------------------------------------------------------------------------------------------------------------------------------------------------------------------------------------------------------------------------------------------------------------------------------------------------------------------------------------------------------------------------------------------------------------------------------------------------------------------------------------------------------------------------------------------------------------------------------------------------------------------------------------------------------------------------------------------------------------------------------------------------------------------------------------------------------------------------------------------------------------------------------------------------------------------------------------------------------------------------------------------------------------------------------------------------------------------------------------------------------------------------------------------------------------------------------------------------------------------------------------------------------------------------------------------------------------------------------------------------------------------------------------------------------------------------------------------------------------------------------------------------------------------------------------------------------------------------------------------------------------------------------------------------------------------------------------------------------------------------------------------------------------------------------------------------------------------------------------------------------------------------------------------------------------------------------------------------------------------------------------------------------------------------------------------------------------------------------------------------------------------------------------------------------------------------------------------------------------------------------------------------------------------------------------------------------------------------------------------------------------------------------------------------------------------------------------------------------------------------------------------------------------------------------------------------------------------------------------------------------------------------------------------------------------------------------------------------------------------------------------------------------------------------------------------------------------------------------------------------------------------------------------------------------------------------------------------------------------------------------------------------------------------------------------------------------------------------------------------------------------------------------------------------------------------------------------------------------------------------------------------------------------------------------------------------------------------------------------------------------------------------------------------------------------------------------------------
