# Supplementary material for: Modeling Olfactory Bulb Evolution through Primate Phylogeny
Source: PLoS One. 2014 Nov 26;9(11):e113904. doi: 10.1371/journal.pone.0113904 (PMC4245229; doi:10.1371/journal.pone.0113904)
Supplement: File S2 — Supporting information. DNA sequence accession numbers and concatenated alignments. (ZIP) [file pone.0113904.s002.zip › Scandentia_accessions.xlsx]

## Sheet: Scandentia_accessions
Gene	Species	GI accession	Begin	End
12S	Lemur catta	21449875	70	1022
12S	Ptilocercus lowii	61807195	1	958
12S	Tupaia glis	61807204	1	949
12S	Tupaia minor	334724920	1	950
12S	Urogale everetti	61807213	1	949
16S	Lemur catta	21449875	1093	2665
16S	Ptilocercus lowii	334724898	1	1234
16S	Tupaia glis	334724914	67	1636
16S	Tupaia minor	334724920	1018	2585
16S	Urogale everetti	334724929	69	1636
ADORA3	Ptilocercus lowii	159503358	1	321
ADORA3	Tupaia glis	254939873	1	321
ADORA3	Tupaia minor	12699231	1	321
ADORA3	Urogale everetti	33330477	1	321
ADRAB2	Ptilocercus lowii	159503041	1	738
ADRAB2	Tupaia minor	12698993	1	827
ADRAB2	Urogale everetti	33330487	1	821
APP	Ptilocercus lowii	159503045	1	625
APP	Tupaia glis	302449344	1	672
APP	Tupaia minor	12699359	1	642
APP	Urogale everetti	33330493	1	645
ATP7A	Ptilocercus lowii	159503047	1	668
ATP7A	Tupaia minor	12699484	1	675
ATP7A	Urogale everetti	33330501	1	626
BDNF	Ptilocercus lowii	159503077	1	555
BDNF	Tupaia glis	302450132	1	494
BDNF	Tupaia minor	302450133	1	540
BDNF	Urogale everetti	33330511	1	558
CREM	Ptilocercus lowii	159503090	1	399
CREM	Tupaia glis	302450881	1	430
CREM	Tupaia minor	302450882	1	440
CREM	Urogale everetti	33330526	1	335
EDG1	Ptilocercus lowii	347452664	1	871
EDG1	Tupaia glis	302451563	1	972
EDG1	Tupaia minor	12829903	1	978
EDG1	Urogale everetti	33330530	1	978
PLCB4	Ptilocercus lowii	159503125	1	329
PLCB4	Tupaia glis	254728405	1	329
PLCB4	Tupaia minor	254728408	1	325
PLCB4	Urogale everetti	254728417	1	329
PNOC	Ptilocercus lowii	159503127	1	285
PNOC	Tupaia glis	302454350	1	328
PNOC	Tupaia minor	302454351	1	328
PNOC	Urogale everetti	33330541	1	282
RAG2	Ptilocercus lowii	159503137	1	444
RAG2	Tupaia glis	254939831	1	444
RAG2	Tupaia minor	12700326	1	444
RAG2	Urogale everetti	33330553	1	444
TYR	Ptilocercus lowii	159503190	1	426
TYR	Tupaia glis	302456441	425	450
TYR	Tupaia minor	12700442	1	426
TYR	Urogale everetti	33330563	1	426
VWF	Lemur catta	32562952	1	1249
VWF	Ptilocercus lowii	347668570	1	1238
VWF	Tupaia glis	974600	1	1076
VWF	Tupaia minor	347668572	1	1238
VWF	Urogale everetti	254728548	1	574
