# Supplementary material for: Modeling Olfactory Bulb Evolution through Primate Phylogeny
Source: PLoS One. 2014 Nov 26;9(11):e113904. doi: 10.1371/journal.pone.0113904 (PMC4245229; doi:10.1371/journal.pone.0113904)
Supplement: File S2 — Supporting information. DNA sequence accession numbers and concatenated alignments. (ZIP) [file pone.0113904.s002.zip › Scandentia_concatenated.alignments.fasta]

>Ptilocercus.lowii
------------------------------------------------------------------------------------------------------------------------------------------------------AGTACAAAAAAGCAAAGATTAAAACTTGTACCTTTTGCATAATGAATTAGCCAGAATAAAT-TAGCAAAGAGAACTGAAGTTAATAACCCCGAAACCAGACGAGCTACTTATGAACAGCT-TAACAGAGCAAATTCGTCTATGTTGCAAAATAGTGAAAAGATTTATAAGTAGAGGTGAAAAGCCTACCGAGCC-----------------------------------------------------------------------------------AAAA--TAATCTAAGGAGGTACAGCTCCTTAGAATTAGGATAAAACCTTATGTAGAGAGTAAGTTAAACACAATTCCATTGTAGGCCTAAAAGCAGCCACCAATTAAGATAGCGTTCAAGCTCAACAATCCA-CACTAAACTTAATCCAAAAAACCTCAACCAACTCCTACACTTACACTGGACTAATCTATTGATAAATAGAAGAAACAATGCTAATATCAGTAACAAGAA--GAAATTCT-CCTTGCACAAGCTTATATCAGACCGGATAACCACTGATAGTTAACAACTTAAT---------------------------------------------------------------------------------ATCAAAAA---------------------------------------------------ACCTCTAGCATTACAAGTATTAGAGGCACTGCCTGCCCAGTGACACAAGTTCAACGGCCGCGGTATCCTGACCGTGCAAAGGTAGCACAATCACTTGTTCCTTAAATAGGGACTAGTATGAATGGCCACACGAGGGTTAAACTGTCTCTTACTTCCAATCAGTGAAATTGACCTTCCCGTGAAGAGGCGGGAATATTAAAATAAGA-----------------------------------------------------------------------------------------------------------------------CTCGGAGAATAATAAAACCTCCGAATATCTAAT-AGGCCTAGACAC-ACAAGTCAAAGCTAAACAAACAAAACATATAATTGACCCAAATTA--TTGATCAACGGACCAAGTTACCCTAGGGATAACAGCGCAATCCTATTTTAGAGTCCATATCGACAA-TAGGGTTTACGACCTCGATGTTGGATCAGGACATCCCAATGGTGCAAAAGCTATTAA------------------------------------------------------------------------------------------------------------------------------------------------------------------------------------------------------------CATAGGTTTGGTCCTGGCCTTTTTATTAGTTAGTAGTAAATTTACACATGCAAGCCTCCACATTCCGGTGAGAATGCCCTCTAAATTA-AATTAATTAAAAGGAGCAGGTATCAAGCACAC-AAATAGTAGCTCACAACACCTTGCTCAACCACACCCCCAAGGGAAACAGCAGTGATAAAAATTAAGCAATAAACGAAAGTTTGACTAAGTTATACTACAAAATCTAAGGGTTGGTAAATATCGTGCCAGCCACCGCGGTCATACGATTAACCCTAATTAATAAAACACGGCATAAAGGGTGTTTAA--TTAACACAGCAACTAAAGTTAAAAATTAATTAAGTTGTAAAAAACTAAAATTAATTATAAAACCACTGACGAAAGTAACTTTAATTTTATTGAACACACGATATCTAAGACTCAAACTGGGATTAGATACCCCACTATGCTTAGCCCTAAACCTAGATAATTAATAAAATAAAATTATTCGCCAGAGTACTACGCGCAACTGCCTAAAACTCAAAGGACTTGGCGGTGCTTTATATCCACCTAGAGGAGCCTGTTCTATAATCGATAAACCCCGATCAACCTTACCACCCCTTGCTAATTCAGTCTATATACCGCCATCTTCAGCAAACCCTAAAAAGGACAAACAGTAAGCAAAATGAT-CAGCATAAAAACGTTAGGTCAAGGTGTAACCTATGGGGTGGGAAGAAATGGGCTACATTTTCTATC-ACAGAACATGACACGAC----AGCCATTATGAAAACCTAAGGGCCAAAGGAGGATTTAGTAGTAAATTAAGAATAGAGAGCTTAATTGAAACAGGCTATGAAGCACGCACACACCGCCCGTCACCCTCCTCAATAACTACTAACTATAATTACA-TAAT--AACTAA--TAAGTGCTCA-AGAGGAGATAAGTCGTAACAAGGTAAGCGTACTGGAAAGTGCGCTTGGAATA--AAACTGCCAATTCCGTTCCGTCATGAGAATGGACTTCATGGTTTACTTCAGCTTTTTTACCTGGATTTTCATCCCCCTGGTTGTCATGTGTGCCATCTACCTTGACATCTTCTATGTCATCCGGAACAAGCTCAGTCAAAACTTCTCAAGCTCCAAAGAGACAGGGGCATTTTATGGACGGGAGTTCAAAACAGCTAAGTCCCTATTTCTGGTTCTCTTCTTATTTGCTTTGTCCTGGCTGCCTTTATCCATCATCAACTGTATTATCTACTTTAATGGTGAGGTACCAGAAGTGGTACTGTACTTGGGCATTCTGCTGTCCCAT------------------------------------------ACGGTCACTAACTACTTCATCACCTCGCTGGCCTGTGCTGACCTGGTCATGGGCCTGGCCGTGGTGCCCTTTGGGGCCAGCCACATCCTCATGAAAATGTGGACCTTCGGTAACTTCTGGTGCGAGTTTTGGACTTCCATTGATGTGCTGTGCGTCACGGCCAGCATCGAGACGCTGTGCGTGATCGCCGTGGATCGCTACTTTGCCATCACGTCTCCCTTCAAGTACCAGAGCCTCCTGACCAAGAATAAGGCGCGGGTGGTCATCTTGATGGTATGGGTCGTGTCGGGCCTCACCTCCTTCTTGCCCATTCAGATGCACTGGTACCGGGCCACCACTCGGGAAGCCATCGACTGCTATGCCAAGGACACCTGCTGTGACTTCTTCACGAACCAACCGTATGCTATTGCCTCCTCCATCGTGTCCTTCTACTTGCCCCTGGTGGTCATGGTCTTCGTCTACTCCAGGGTCTTCCAGGTGGCCAAAAGGCAGCTGCAGAAGATTGACAGATCCGAAGGCCGCTTCCATGCCCAAAACCTCAGCCAGATGGAGCAGGATGGGCGGAGCGGGCACGGACTTCGCAGGTCCTCCAAGTTCTGCTTGAAGGAGCACAAAGCCCTCAAGACCTTGGGCATCATCATGGGCACCTTCACCCTGTGCTGGCTGCCCTTCTTCATCGTCAACATCGTGCATGTGATCCGGGACAACCTCATCCCTAAGGAAGTTTACATCCTCCTC-------------------------------------------------------------------CTACAAGTTCTTCGAGCAGATGCAAAACTAGACCACTGCCACAGCAGCCTCTGGAGTTGAACAGCAAAACCATTGCTTCACTACCCATCGGTGTTCATTCATAGAATAACGTGGAAAGAAAC-AGCCCTTCTGTTTTATTATTTACTCA---TCGCC-TTTGACAGCTGTGCTGTAACACAAGTAGCTGCCTGAACTTGAATTAATAATACAAATCAGTAATGTATTCTCTCTCTCTTTACATTTTGGTCTCTACACTACATTATTAATGGGTTTTGTGTACTGTAAAGAATTTAGCTGTATCGGACTAGTGCATGAATAGATTCTCTCCTGATTACTTATCTCATCACCCCATAGCCAGTTGTATATTATTCTTGTGGTTTGTGACCCAATTAAGTCCTACTCN-AAATATGCTTTAAGAATCGATGGGGGATGCTTCATGTGAACGCGGGAGTTTAGCTGCTTCTCTTGCCTAAGTATTC-TTTTCCTGATCACTATGCATTTTAAAGTTAAACACTTTTAAGTATTCCAAATGGTTTAGAGAG-TTTTTTCCATGATTGCATTTTACTGTACAGATTGCTGCTTCTGCTATATTTGTGATATAGGAATTAAGAGGATACACATTTATTTC------------------------GTTTATCAACCTCATCTTATCACAGTAGAGGAAATAAAAAAGCAGATTGAAGCTGCGGGCTTTCCAGCATTCATTAGAAAACAGCCCAGGTACCTCAAATTGGGAGCCATTGATGTACAACGTCTAAAAAACACACCAGTCAAGTCCTCAGAAGGATCACATCAAAGGAGTCCATCATATACCAGTGATTCAACAGCCAGTTTTGTCATAGATGGCATGCATTGTAAATCCTGTGTATCAAATATAGAAAGTGCTGTATCTACACTCCAGTACGTGAGCAGCATAGTAGTTTCTTTAGAGAATAGGTCTGCCATCATAAAGTACAGTGCCAACTCTGTCACTCCAGAAACCCTGAGAAAAGCAATTGAGGCTGTATCACCAGGGCAGTATAGAGTTAGTATTGCAAGTGAAGTTAAGAGTACTGCAAACTCTCCCTCTAGCTCATCTCTTCAAAAGATTCCTTCGAACATAGTTAGCCAACCTCTGACTCAAGAAACTGTGATAAACATTGGTGGCATAACTTGTAATTCTTGTGTGCAGTCTATCGAGGGTATCATATCAAAAAAGGCAGGTGTAAAATCTATACGGGTCTCCCTTGCAAATAGCAATGGTACTATTGAATACGATCCTCTACTAACCTCTCCAGAAACCTTGAGAGAAGCAATAGA--------------------TACTTTGGTTGCATGAAGGCTGCCCCCATGAAAGAAGCGAACGTCCGAGGACAAGGCAGCTTGGCCTACCCCGGTGTGCGGACCCACGGCCCTCTGGAGAGCGTGAGTGGGCCCCAGGCAGGGGCGCGAGGCCTGACGTCGTTAGCTGACACTTTCGAACACGTCATCGAAGAGCTGCTG---GAGGAACAAAAGGTCCGGCCCGACGAGGAGGGCAGCAAGGATGCCGACATGCACACCTCCAGGGTGATGCTCAGCAGCCAAGTGCCTCTGGAGCCGCCGCTCCTCTTCCTGCTGGAGGAATACAAAAACTACCTGGACGCCGCCAACATGTCCATGAGGGTGCGGCGCCACTCCGACCCCGCGCGCCGCGGGGAGCTGAGCGTGTGTGACAGTATTAGCGAGTGGGTGACAGCCGCGGACAAAAAGACTGCCGTGGACATGTCGGGCGGGACGGTCACGGTCCTGGAGAAGGTCCCCGTGTCGAAAGGCCAGCTGAAGCAGTACTTCTACGAGACCAAGTGCAACCCCATGGGCTACACGAAGGAAGGCTGCCGG---------------------GATCTCTATTGTCATAAAGCAGAGTAACTGTCTTTGACGTGGACCTTATTTGCTGTGAACTCTAATCAAAGCAGGAGACGCAGAGTTCTACTCGTTGCCATGTGGACTTGGGGAAGGGACAC-TGTGACCCTTAAGAATACGGTTTTGCTTAGTGTTTGCAATTGAATTGGGAATG---TTCCAAGATTTGGAATGCCACCGTGATCCCATTTACCACGCTCACATC-------AATCTGTGTGTTAATAGCATGCAAAAATATGTTTC-CTTTGCCCTTTTGCTTCTACTTTTTTCAGGGAAGCTGCTAAAGAATGTCGCCGTCGAAAGAAAGAATATGTAAAATGTCTGGAGAGTCGAGTTGCTGTGCTGGAGGTTCAGAACAAGAAGCTCATAGAGGAACTTGAGACC-----------------------------------------------------------------------TCCTGGAGAACATCTTCGTCTTGCTGACCATCTGGAAAACCAAGAAGTTCCACCGACCCATGTACTACTTCATTGGCAACCTGGCCCTCTCGGACCTGTTGGCAGGAGTGGCCTACACGGCCAACCTGCTCTTGTCCGGAGCCACCACCTACAAGCTCACGCCSGCCCAGTGGTTTCTGCGGGAAGGGAGCATGTTCGTGGCCCTGTCCGCCTCGGTGTTCAGCCTGCTGGCCATCGCCATCGAGCGCTACATCACCATGCTGAAGATGAAGCTGCACAACGGGAGCAACAGCTTCCGCTCCTTCCTGCTGATCAGCGCCTGCTGGGTCATCTCGCTCATCCTGGGCGGCCTGCCCATCATGGGCTGGAACTGCATCAGCGCGCTGGCCAGCTGCTCCACCGTGCTGCCGCTCTACCACAAGCACTATATCCTCTTCTGCACCACGGTCTTCACTCTGCTCCTGCTCGCCATCGTCATTCTGTACTGCAGGATCTACTCGTTGGTCAGGACGCGGAGCCGCCGCCTCACCTTCCGCAAGAACATTTCCAAGGCCAGCCGCAGCTCGGAGAAGTCGCTGGCGCTGCTCAAGACCGTGATCATCGTGCTGAGCGTCTTCATCGCCTGCTGGGCGCCGCTCTTCATCCTGCTCCTGCTGGACGTGGGCTGCAAGGTGAAGACCTGCTACATCCTCTTCCGCGCCGAGTACTTCCTGGTCTTGGCGGTGCTCAACTCCGCCACCAACCCCATCATTTACACCTTGACCAACAAGGAGATGCGGCGGGCCTTCATCCGGATCATGTCCTGCTGCAAGTGCCCCAGCGGAGACTCCACGGGCAAGTTCAAGCGACCCATCATCGCAGGCATGGAATM-------------------------------------------------GGACCGCAGACCAGCAACAGTAGTATGAAACTCCAAAATGCAAACTAATCCAGCAAAACTACAAAGCGCCAAATGATCCACTCCCAAACTTCTGAACACAAACTCCATGGATGAATGCTGTCTTCTTTTGTGTTTCCTTTATGTGTAGTCAAGATGTTACCTGAAACCGCAGAGACTTGGAACAACTTACACTCTTCTCTTCAGCAGTTTC---ATTATTGAGTTTCCTTGGCCAACCCAAAGTAGGTACAAGTCCAC-AAAATCAACCATTCCCAAAAGGCAGAGTGTACCCATGGATAATACAACTTAAACATGTTTGCTATAAAATATCA----------------------------TTCCCCAGCCCTCTGTGGACTCCATGCACCAAGATCATGGCCAGCGGCTCCTGGCAGCTCAGCCCCGCCGACCCAGAGCACGTGGTGGCCGCTCTTCACCAGCCAAGAGCCTCTGAGATGCAGCATCTGAAGCGAATGCCCCGGGTCAGGAGCCTATTCCCAGCTCAGGAAGAGACAGAGCCGGCCATGGATGAGGCTGGAGACATGGAGCAGAAGCAGTTGCAGAAGAGGTTTGGGGGGTTCACCGGGGCCCGGAAGTCGGCCCGGAAGTTGGCCAACCAGAAG---------------AAGATTTATGTCATGTCTATTGTTTCCAAGAACAATAAAAAAGTTACTTTTCGCTGCACAGAGAAAGACTTGACAGGGGATGTTCCTGAAGCTAGATATGGTCATTCCATAGATGTGGTATATAGTAGAGGGAAAAGTATGGGCGTTCTCTTTGGAGGACGGTCGTACATGCCTTCTACCCAAAGAACTACAGAAAAATGGAATACTGTAGCTGACTGCCTACCCCATGTATTCTTGGTAGATTTTGAATTTGGGTGTGTGACATCATACATTCTTCCAGAACTTCAGGATGGGCTGTCTTTTCATGTTTCTATTGCCAGATATGATACCATTTATATTTTAGGAGGGCATTCGCTTACTAATAACATCCGTCCTGCCAACCTGTACAGATTAAGAGTTGATCTCCCTTTAGGTAGCCCTGCTGTGAATTGTACAGTTTTGCCATCCTGTCAGGATATCCTTATGTCCAAGGCACCACTTGGGCCGCAATTCCCCTTCACAGGGGTGGATGACCGGGAGTCTTGGCCTTCTGTCTTTTACAATAGGACCTGCCAGTGCTTTGGCAACTTCATGGGATTCAACTGTGGAAATTGCAGATTTGGCTTTGGGGGACCAAACTGCGCACAAAGACGACTCTTGGTGAGAAGAAACATCTTCGATTTGAGTGTTCCAGAGAAGGATAAATTCTTGGCTTACCTCACTTCAGCAAAGCATACTACCAGTTCAGACTATGTCATCCCCACAGGTACCTTTAGCCAAATGAATAATGGGTCAACACCTATGTTCAATGACGTCAGCGTTTATGACCTCTTTGTCTGGACACATTATTATGTATCAAGAGATGCACTGCTCGGGGGGTCTGCAATATGG-CAGGAACCAGGAGGCCTGGTGGTGCCACCCACGGTTGCCCCAATGAACCCTACCACCCTGTACGTGGAGGAAACCCCAGAGCCGCCCCTGCACAGCTTCTCCTGCAGCAAGCTGCTGGACCTGGTCTTCCTGCTGGACGGCTCCTCTAAGCTATCGGAAGCTGAGTTTGGGGTGCTGAAGGCCTTCGTGGTGGACATGATGGAACGGCTGCATATCTCGCAGAAGTGGATCCGTGTGGCCTTGGTGGAGTACCATGATGGCTCCCATTCCTACATTGAGCTCGCGGACCGGAAGCGGCCCTCGGAGCTGCGGCGCATTGCCAGCCAGATGAGGTATGCAGGCAGCCAGGTGGCCTCTATCAGTGAGGTCCTGAAGTACACGCTCTTCCAAATCTTTGGCAGAATCGACCGCCCTGAAGCGTCCCGAGTTGTCCTGCTCCTGACGGCCAGCCAGGAGCTCCCGCGGATGGTCCGGAACGTCGTCCGCTATGTACAGGGCCTGAAGAAGAAGAAGGCCGTCGTGATCCCAGTAAGCATCGGGCCACACACCAGCCTAAAGCAGATCCGCCTCATAGAGAAGCAGGCCCCCGAGAACAAGGCCTTTGTGCTTAGCAGTGTGGATGAGCTGAAGCAGTGGAGGGATGAGATAATCAGCTACCTCTGTGACCTCGCCCCTGAACCCCCTGCACGCACCCAGCACCTCCCTGTGGCACAAGTTACTGTGGGTCCGGGGCTCTCAGAGGTTTCACCTCTGGGACCCAAGAAGAACTCCATGGTTTTGGATGTGGTGTTTGTCCTGGAGGGGTCAGACAGGATTGGTGAAGCCAACTTCAACAGGAGCAAGGAGTTCATGGAGGAGGTGATTCAGCGGATGGACGTGGGCCAGGACAGCATCCACATCATGGTGCTGCAATACTCCTACATGGTGACCGTGGAGTACACCTTCAGCCAGGCACAGTCCAAGCAGGATGTCCTACAGCATGTGCGGGAGATCCGCTACCAGGGTGGCAACAGGACCAACACGGGCCTGGCCCTGAAGTACCTTTCCGAGCACAGCTTCTCGGCTAGCCAGGGAGACCGGGAGCAGGCACCCAATCTGGTTTACATGGTCACAGCAAATCCTGCCTCTGATGAGATCAAACGGCTTCCCGGAGACATCCAGGTGGTGCCCATTGGAGTGGGGCCTCATGCCAATGTGCCAGAACTGGAGAGCATCGGTTGGCCCAATGCCCCCATCCT
>Lemur.catta
ACTAAAACTAGCCCAACTATACCTAAATCTAACAAACTCACTAAACCTTAAACCAAACCATTTACCACTAAGCAACAGTATAGGAGATAGAAATTCCACT-TGGCGCTATAGATAAAGTACCGTAAGGGAAAGATGAAAGAACAGTTAAAAGTAAATAAAAGCAAAGCTTACCACTTGTACCTTTTGCATAATGACTTAACTAGAACAACT-TGACAAAAAGAATTTTAGTCAACAACCCCGAAACCAGACGAGCTATTCACAAACAGTTATATAAGAACACACTCATCTATGTAGCAAAATAGTGAGAAGATTTGTGATTAGAGGTGAAAAGCCTATCGAGCCTGGTGATAGCTGGTTGTCCGGGAAAGAATTTTAGTTCAACTTTAAATT--TACCCAACG-TATTTAAAACCTAATGTAATTTTAAATTTTAATCTAAAGAGGGACAGCTCTTTAGAAC-AGGCTACAACCTTTAGTAGAGAGTAAA-AAAACTTAACCCCATAGTTGGCCCAAAAGCAGCCATCAATTAAGAAAGCGTTCAAGCTCAACATACCA-AACCAAATCAATACCAAACTCTCATAATAATCTCCTACCAGCTAACCGGACTAATCTATTATTAAATAGAAGCACTACTGTTAATATAAGTAACAAGAATTATTATTCT-CCTCGCATAAACCTATATCAGATCGGATGCCCACTGATAATTAACCAAAAACTAAAAATCAGCCATAACCTAAATAATATTTACCTAAACAACTGTTAACCCAACACAGGTATGCA--------CTAAGGAAAGATTAAAAAGAGCAAAAGGAACTCGGCAAA-ATTAACCCCGCCTGTTTACCAAAAACATCACCTCTAGCATAACTAGTATTAGAGGCACTGCCTGCCCAGTGACATATGTTCAACGGCCGCGGTATTCTGACCGTGCAAAGGTAGCATAATCATTTGTTCTCTAATTAAGGACTTGAATGAAAGGCCACACGAGGGTTAAACTGTCTCCTGCCCTTAATCAGTGAAATTGACCTTCCCGTGAAGAGGCGGGAATACAGCAACAAGACGAGAAGACCCTATGGAGCTTAAATCTACTAACCCAAAT--------AACCCCGCATAATTAATCATCAACTAGACATATTCTCGCCAATTATGGGTTAGAGATTTCGGTTGGGGTGACCTCGGAGTATAGTACAACCTCCGAATAGTTT---CAGCCTAGACTTCACCAGTCAAATC--AACTTCTACAAT---CAATTGACCCAAACTAGTTTGACCAATGGAACAAGTTACCCTAGGGATAACAGCGCAATCCTATTACAGAGTCCATATCGACAA-TAGGGTTTACGACCTCGATGTTGGATCAGGACACCCCAATGGTGTAACCGCTATTAAAGGTCCGTTTGTTCAACGGTTAAAGTCCTACGTGATCTGAGTTCAGACCGGAGCAATCCAGGTCGGTTTCTATCTATTTAATATTTCTCCCAGTACGAAAGGACAAGAGAAATAGAGCCAACTCAAC-GGAGCGCTCTCAATTTAATAGATGTTATAA-CTCAATCTAGTATACCATTCCATACCCTACCCAAGACCAGGGTTCTATAGGTTTGGTCCTAGCCTTACTATTAGTTTACAGTAAGATTACACATGCAAGTAACCGCATCCCAGTGAGAATGCCCTCCAAATCC--CCTGATTAACAGGAGCAGGTATCAAGCACACCAATAGGTAGCTCACCACACCTTGCTAAACCACACCCCCACGGGATACAGCAGTGATTGAACTTAAGCAATAAACGAAAGTTTGACTAAGCTATACTGACA---CTTAGGGTTGGTAAATCTCGTGCCAGCCACCGCGGTCATACGATTAACCCAAACTAATATTTCCCGGCGTAAAGTGTGTTTAAGATTTA--TATAAA-TAAAGTTAATTTTTATCCAAGCCGTAAAACGCCCCAGCTAAAACAAAACTAACCTACGAAAGTGACTTTA-ATACTCTGAAGACACGACAACTAAGATCCAAACTGGGATTAGATACCCCACTATGCTTAGCCGTAAACCTAAGTAATTAA-CAAACAAAATTACTCGCCAGAGCACTACAAGCAACAGCTTAAAACTCAAAGGACTTGGCGGTGCTTTATATCCCTCTAGAGGAGCCTGTTCTATAATCGATAAACCCCGATAAACCTCACCACTTCTTGCTAATTCAACTTATATACCGCCATCCCCAGCAAACCCTATTAAGGCCCCAAAGTAAGCAAAAACACATA-CATAAAGACGTTAGGTCAAGGTGTAGTCAATGAAGTGGAAAGAAATGGGCTACATTTTCTAATATTAGAACAACACCCCAACAGAAGCCTTTATG-AAA-CTAAAAGCCAAAGGAGGATTTAGCAGTAAATTAAGAATAGAGAGCTTAATTGAATAGGGCCATGAAGCACGCACACACCGCCCGTCACCCTCCTCAATCACCA---ATTATTAATTCACTAATTCTACTAA--ACTCTAAACA-AGAGGAGATAAGTCGTAACAAGGTAAGCATACTGGAAAGTGTGCTTGGAATATT------------------------------------------------------------------------------------------------------------------------------------------------------------------------------------------------------------------------------------------------------------------------------------------------------------------------------------------------------------------------------------------------------------------------------------------------------------------------------------------------------------------------------------------------------------------------------------------------------------------------------------------------------------------------------------------------------------------------------------------------------------------------------------------------------------------------------------------------------------------------------------------------------------------------------------------------------------------------------------------------------------------------------------------------------------------------------------------------------------------------------------------------------------------------------------------------------------------------------------------------------------------------------------------------------------------------------------------------------------------------------------------------------------------------------------------------------------------------------------------------------------------------------------------------------------------------------------------------------------------------------------------------------------------------------------------------------------------------------------------------------------------------------------------------------------------------------------------------------------------------------------------------------------------------------------------------------------------------------------------------------------------------------------------------------------------------------------------------------------------------------------------------------------------------------------------------------------------------------------------------------------------------------------------------------------------------------------------------------------------------------------------------------------------------------------------------------------------------------------------------------------------------------------------------------------------------------------------------------------------------------------------------------------------------------------------------------------------------------------------------------------------------------------------------------------------------------------------------------------------------------------------------------------------------------------------------------------------------------------------------------------------------------------------------------------------------------------------------------------------------------------------------------------------------------------------------------------------------------------------------------------------------------------------------------------------------------------------------------------------------------------------------------------------------------------------------------------------------------------------------------------------------------------------------------------------------------------------------------------------------------------------------------------------------------------------------------------------------------------------------------------------------------------------------------------------------------------------------------------------------------------------------------------------------------------------------------------------------------------------------------------------------------------------------------------------------------------------------------------------------------------------------------------------------------------------------------------------------------------------------------------------------------------------------------------------------------------------------------------------------------------------------------------------------------------------------------------------------------------------------------------------------------------------------------------------------------------------------------------------------------------------------------------------------------------------------------------------------------------------------------------------------------------------------------------------------------------------------------------------------------------------------------------------------------------------------------------------------------------------------------------------------------------------------------------------------------------------------------------------------------------------------------------------------------------------------------------------------------------------------------------------------------------------------------------------------------------------------------------------------------------------------------------------------------------------------------------------------------------------------------------------------------------------------------------------------------------------------------------------------------------------------------------------------------------------------------------------------------------------------------------------------------------------------------------------------------------------------------------------------------------------------------------------------------------------------------------------------------------------------------------------------------------------------------------------------------------------------------------------------------------------------------------------------------------------------------------------------------------------------------------------------------CAGGAACCGGGAGGCCTGGAGGTGCCCCCGACGGAAGCCCCTGTGAGCCCCACCACCCCATACGTGGAGGACACCCCRGAGCCGCCCCTGCACGACTTCTACTGCAGCAAGCTGCTGGATCTGGTCTTCCTGCTGGACGGCTCTTCCAAGCTGTCCGAGGCTGAGTTTGGAGTGCTGAAGGCCTTCGTGGTGGGCATGATGGAGCGGCTGCACATCTCCCAGAAGCGGGTCCGCGTGGCCGTGGTGGAATACCACGACGGCTCCCACTCCTACATTGGGCTCACGGACCGGAAGCGGCCGTCAGAACTGCGGCGCATCGCCAGCCAGGTGAAGTACGCGGGCAGCCAGGTGGCCTCCACCAGYGAGGTCCTGAAGTTCACGCTATTCCAAATCTTCAGCAAGATCGACCGCCCCGAAGCCTCCCGCATCATCCTGCTCCTCACGGCCAGCCAGGAGCCCCCACGGATGGCCCGGAACTTGGTCCGCTACGTCCAGGGCCTGAAGAAAAAGAAGGTCATTGTGATCCCCGTGGGCATCGGGCCCCATGCCAGCCTCAAGCAGATCCGCCTCATCGAGAAGCAGGCCCCGGAGAACAAGGCGTTTGTGCTCAGCAGCGTGGACGAGCTGGAGCAGTGGAGGGACGAGATTATCAGCTACCTCTGTGACCTTGCCCCTGCAGCCTCTCCCCCCACCAAGCCCCCCGACATGGCAAAAGTCACCGTGGGTCC---------------TTCGCCACCGGGACCCAAGAGAAACTCCATGGTTCTGGATGTGGCGTTCGTCCTGGAAGGCTCGGACAAAATCGGAGAAGCTGACTTCAACAGGAGCAAGGAGTTCATGGAGGAGGTGATTCAGCGGATGGACGTGGGCCAGGACAGCATCCACGTGGCGGTGCTGCAGTACTCGTACATGGTGACCGTGGAGTACCCATTCAGCGAGGCACAGTCCAAGGGGGACGTCCTGCAGCGGGTGCGAGAGATCCGCTATCGGGGCGGCAACAGGACCAACACTGGGCTGGCCCTGCAGTACCTCTCTGAGCACAGCTTCTCTGCCAGCCAGGGGGACCGGGAGCAGGCGCCCAACCTGGTCTACATGGTCACGGGAAATCCTGCCTCTGACGAGATCCGGCGCTTGCCAGGAGACATCCAGCTGGTGCCCATCGGAGTGGGCCCTCATGCCAACGTGCAGGAGCTGGAGAGGATCGGCTGGCCCAACGCCCCCATCCT
>Tupaia.glis
ACTGACCCTAGCCCAAACAACTATAAACACAAAAA--CCACCGCCATGTAAGCTAAAGCATTTAATCTGCAAGAGAAGTATAGGAGATAGAAACTCAACTAAGGCGCTATAGAGGAAGTACCGTAAGGGAAAGATGAAAGATGAACCAACAGTGAAAAAAAGCAAAGATTAACCCTTGTACCTTTTGCATAATGAACTAGCCAGAATAAATCTAGCAAAGAGAACTTTAGTTAGACACCCCGAAACCAGACGAGCTACTTACGAGCAGC--TGATAGAGCAAATTCATCTATGTAGCAAAATAGTGAAGTGACTTGTAAGTAGAGGTGACAAGCCAACCGAGCCTGGTGATAGCTGGTTGTCCAGTAAAGAATTTTAGTTCAACTTTAAGAACATACCTAAAGAAATCTTAATCTTAATGTATGCTTAAACGTTAATCTAAGGGGGTACAGCTCCTTAGAACTAGG-AAAAACCTTGATTAGAGAGTAAA-AATTTACTAACCCATAGTTGGCTTAAAAGCAGCCACCAATTAAGAAAGCGTTCAAGCTCAACAGTACATGGCCG--TATGATACCGTAATTAGTAGCCAACTCCTAAGCCCAAACTGGACCAATCTACACATATGTAGATGAGATAATGCTAGCATTAGTAACAAGAA--GTTATTCTCCCTTGCACAAGCCTATATCAGATCGGATGCCCGCTGATAGTTAACAACGTAAT-AAACATAAGCACAACTCGAG-AATTCTTATTGTATAAATTGTTGACCCAACACCGGAGTGCA--TAAACTTAAGGGAAAGATTAAAAAGAGTAAAAGGAACTCGGCAAGCCCAAACCCCGCCTGTTTACCAAAAACATCACCTCTAGCATAAAAAGTATTAGAGGCAATGCCTGCCCAGTGACATAAGTTAAACGGCCGCGGTATCCTGACCGTGCAAAGGTAGCATAATCATTTGTTCCTTAAATAGGGACTTGTATGAATGGCCACACGAGGGTTTAACTGTCTCTTACTCCCAATCAGTGAAATTGACCTCCCCGTGAAGAGGCGGGGATACAAAAATAAGACGAGAAGACCCTATGGAGCTTTAATTAATCAACTCACATGAA--ATAAACCCAACTCGACAGAGGATAGACAATAC------------ATTCTGAGTTGATAATTTCGGTTGGGGTGACCTCGGAGAATAAAAAATCCTCCGA--AGCTTAG-AAGCCTAGACACAACAAGTCAAAGC--AACACATCAAAC----AACTGATCCAA--CAAGTTGATCAATGGAACCAGTTACCCTAGGGATAACAGCGCAATCCTATTCTAGAGTCCATATCGACAA-TAGGGTTTACGACCTCGATGTTGGATCAGGACATCCCAATGGTGCAGCCGCTATTAATGGTTCGTTTGTTCAACGATTAAAGTCCTACGTGATCTGAGTTCAGACCGGAGTAATCCAGGTCGGTTTCTATCTATTAGATGCTCCTCCCAGTACGAAAGGACAAGAGGAACAGGGCCAACTCACCAAGTACGCCCTAAACTAGATAGATGAATAAATCTTAACCTAGACAGTTATCAAAATCCCTGCCCAAGAGCAGGGCTTCATAGGTTTGGTCCTAGCCTTTCTATTAGCTGGTAGTAAATTTACACATGTAAGAATCCCCGGCCCAGTGAGAATGCCCTCTAAGTCA--CTTGACTAAAAGGAGCCGACATCAAGCACACTTAACAGTAGCTCACAACGTCTTGCTCAACCACACCCCCACGGGTTACAGCAGTGATAAAAATTAAGCAATGAACGAAAGTTCGACTAAGTTATACTA------CTAAGGATTGGTAAATTTCGTGCCAGCCACCGCGGTCATACGATTAATCCAAGTTAATAGACTACGGCGTAAAGTGTGTTTATGAGTAAAAATACAA-TAAAGTCAAATACAGCCCAAGCAGTAAAATGCCTCAGGCCCACTAAGAACAA-TGACGAAAGTAACTTTATAAACTCAGACTACACGACAATTAAGACCCAAACTGGGATTAGATACCCCACTATGCTTAATTGTAAACCCAGGTAATTAA-ATAACAAAATTACTCGCCAGAGAACTACGTGCCACAGCCCAAAACTCAAAGGACTTGGCGGTGCTTTATATCCATCTAGAGGAGCCTGTCCTGTAATCGATAAACCCCGATATACCTCACCATTCCTTGCTAATTCAGCCTATATACCGCCATCTTCAGCAAACCCTAAAAAGGACGACAAGTAAGCACAATCACCCTTCATAAAAAAGTTAGGTCAAGGTGTAGCCCATGGAATGGGAAGTCATGGGCTACATTTTCTAGC-TCAGAACACAACGTCAA------CTCACATG-AAA-CTGCGAGTCCAAGGAGGATTTAGTAGTAAATCGGAAATAGAGAGTCCGATTGAATTAGGCCATAAAGCACGCACACACCGCCCGTCACCCTCCTCAACTACTACAGACATATACTACA-TAAT--TACTCA--CAAGTACACA-AGAGGAGACAAGTCGTAACAAGGTAAGTGTACTGGAAGGTGCACTTGGAATA-AAAACTGCCAATTCCGTTCCGTCATGAGAATGGACTACATGGTTTACTTCAGCTTCTTCACCTGGATTTTCATTCCCCTCATTGTCATGTGTGCCATCTACCTTGACATCTTCTATATCATCCGGAACAAACTCAGTCAGAACTTCTCTAGCTCCAAAGAAACAGGGGCATTTTACGGACGGGAGTTCAAGACGGCTAAGTCCCTGTTCCTGGTCCTCTTCTTGTTTGCTTTGTCCTGGCTGCCTTTATCCATCATCAACTGTATTATCTACTTTAATGGTGAGGTACCACAAGTGGTGTTGTACTTGGGCATCCTG--------------------------------------------------------------------------------------------------------------------------------------------------------------------------------------------------------------------------------------------------------------------------------------------------------------------------------------------------------------------------------------------------------------------------------------------------------------------------------------------------------------------------------------------------------------------------------------------------------------------------------------------------------------------------------------------------------------------------------------------------------------------------------------------------------------------------------------------------------------------AACGGCTATGAGAATCCAACCTACAAGTTCTTCGAGCAGATGCAGAACTAGACCACCGCCACAGCAGCCTCTGACGTTGGACAGCAAAACCATTGCTTCACTACCCATCGGTGTTCATTTATAGAATAACGTGGAAAGAAACAAGCCCTTCTGTTTTATTATTTACTCATTCTCGCCTTTTGACAGCTGTGCTGTAACACAAGTAGATGCCTGAACTTGAATTAAT-ATACAAATCAGTAATGTATTCTCTCTCTCTTTACATTTCGGTCTCTACACTACATTATTAATGGGTTTTGTGTACTGTAAAAAATGTAGCTGTATCAAACTAGTGCATGAATAGATTCTCTCCTGATTATTTATCACATAGCCTCATAGCCAGTTGTATATTATTCTTGTGGTTTGTGACCCAAGTAAGCCCTACTTGAAAATATGCTTTAAGAATCGATGGGGGATGCTTCGTGTGAACGTGGGAGTTTAGCTGCTTCTCTTGCCTAAGTATTCTTTTTCCTGATCACTATGCATTTTAAAGTTACACATTTTTAAGTATTCCAAATGATTTAGAGAGCTTTCTTCCATGATTGCATTTTACTGTACAGATTGCTGCTTCTGCTCTATTTGTGATATAGGAA-TAAGAGGAGACACATTTATTTCTTTGTGCCTGTTTTATGTGCA-------------------------------------------------------------------------------------------------------------------------------------------------------------------------------------------------------------------------------------------------------------------------------------------------------------------------------------------------------------------------------------------------------------------------------------------------------------------------------------------------------------------------------------------------------------------------------------------------------------------------------------------------------------------------------------------------------------------------------------------------------------------------GGCAGCATGGCCTACCCAGCTGTGCGGACCCATGGGACTCTGGAGAGCGTGAATGGGCCCCAGGCAGGTGCGAGAGGCCTGACGTCATTGGCTGACACTTTTGAACACGTGATAGAAGAGCTGTTGGATGAGGACCAGAAAGTCCGGCCCAGCGAGGAGAACAATAAGGACGCGGACTTGTACACTTCCAGGGTGATGCTCAGTGGGCAAGTGCCTTTGGAGCCTCCTCTTCTCTTCCTGCTCGAGGAATACAAAAATTACCTGGATGCCGCCAACATGTCCATGAGGGTCCGGCGCCACTCAGACCCCGCGCGCCGTGGGGAGCTGAGCGTGTGTGACAGTATTAGCGAGTGGGTAACAGCGGCAGATAAAAAGACGGCCGTGGACATGTCAGGCGGGACAGTCACGGTCCTCGAAAAAGTCCCCGTGTCGAAAGGCCAACTGAAGCAATACTTCTACGAGACCAAATGCAATCCCATGGGTTACACTAAAGA-----------AGGAACTCAAGGCCCTCAAAGATCTTTATTGCCATAAAGCAGAGTAACTGTC-TTGGCTTGGACCTTGTTGACTGTGAACTGTGATCAAAGCAGAAGCAGC--AGTTCTACTAGTTGCCGTGTGGACTTGTGGAAGGGGCCCTTGTGACCCTTAAGAATCCAGTCTGGCTTAGTGTTTGAAGTTGAGTTGGGGATGTTATTCCGAGATCTGGAATGCCTCCGTG--CTCATTCGCCAAGCTCACCTC--------AGTTTCTTGTTGATAGCATGCACAAACGCGTTCTGTTTTGCCC-TTTGCTTCTGCTTTTTTCAGGGAAGCTGCTAAAGAATGTCGACGGCGAAAGAAAGAATACGTCAAGTGTCTGGAGAGTCGGGTGGCCGTGCTGGAAGTTCAGAACAAGAAGCTCATAGAAGAACTTGAGACCTTGAAAGACATTT--GGAGAACGGCATTAAACCGACCTCGGTGGTCTTCATTCTCATCTGCTGCTGTATCATCCTGGAGAACATCTTTGTCTTGCTGACCATTTGGAAAACCAAGAAGTTCCACCGACCCATGTACTACTTTATTGGCAACCTGGCCCTCTCGGACCTGTTGGCAGGAGTGGCCTACACAGCCAACCTACTCTTGTCCGGAGCCACCACTTACAAGCTCACCCCTGCACAATGGTTTCTGCGGGAAGGGAGTATGTTTGTGGCCCTGTCTGCCTCCGTGTTCAGCCTGCTAGCCATCGCCATCGAGCGCTATATCACCATGCTGAAGATGAAACTCCACAACGGGAGCAACAGCTTCCGCTCCTTCCTGCTGATCAGCGCCTGCTGGGTCATCTCCCTCATCCTGGGAGGCCTGCCCATCATGGGCTGGAACTGCATCAGCCTGCTGGCCAGCTGCTCCACCGTGCTGCCGCTCTACCACAAGCACTATATCCTCTTCTGCACCACAGTCTTCACTCTGCTCCTGCTCTCCATCGTCATTCTGTACTGCAGGATCTACTCCTTGGTCAGGACTCGGAGCCGCCGACTCACCTTCCGCAAGAACATCTCCAAGGCCAGCCGCAGCTCAGAGAAGTCGCTGGCACTGCTCAAGACAGTGATTATCGTCCTGAGTGTCTTCATCGCCTGCTGGGCACCCCTCTTCATCCTCCTCCTGCTAGACGTGGGCTGCAAGGTGAAGACCTGTGACATCCTCTTCCGAGCGGAGTACTTCCTGGTCTTGGCGGTGCTCAACTCTGGTTCCAACCCCATCATTTACACTCTGACCAACAAGGAGATGCGGCGAGCCTTCATCCGGATCATGTCCTGCTGCAAGTGCCCCAGCGGAGACTCCACAGGCAAATTCAAGAGACCCATCATCGCAGGCGTGGAATTTAGCCGCAGTAAATCAGATAACTCCTCCCACCCCCAGAAGGACGA----GGACCGCAGACCAGCAACAGTAGTATGAAACTCCAAAATGCAAACTAACGCAGCGAAACCACAGAGCATCAACAGAT-CACTCCCAAACGTCTCAACACAAATGCCATGGATGGAAGCTGTTTTCTTCTGTGTTTCCTTTACGTGTAGACAAGATGTTACCTGAAACCACAGCGACGTGGAACAATTTACATGCTTCTCTTTAGCAGTTTC---ATTATTGAGTTTCCTTGGCCAACAGAAAGTAGCTACAAATCCACAAAAATCAACTATTCCAGGAAGGCAGAGTGTAACCATTGGTAATACAACTTGAACATGTTTGTTATAAAATATCATTGCATCCTTGAGTGTGAAGAGAAGGTCTTCCCCAGCCCTCTGTGGACTCCATGCACCAAGATCATAGCTAGGGGCTCCTGGCAGCTCAGCCCCGCTGGCCCAGAGCATGTGGTAGCAGCTCTTTACCAGCCAAGAGCCTCTGAGATGCAGCATCTGAAGCGCATACCCCGAGTCAGAAGCCTATTCCAAGCGCAGGAAGAGACAGAGCCTGGCACAGAGGAGGCTGGTGACGTGGAGCAGAAGCAGTTGCAGAAGAGATTCGGGGGCTTCACCGGGGCCCGGAAGTCGGCCCGGAAGTTGGCCAACCAGAAGCGGTTCAGTGAGTTTAAGATTTATGTCATGTCTATTGTTTGTAAGAACAACAAAAAAGTTACTTTTCGCTGCACTGAGAAAGACTTGGTAGGTGATGTTCCTGAAGCCAGATATGGTCATTCCATTGATGTGGTGTGTAGTCGAGGGAGAAGTATGGGTGTTCTCTTTGGAGGACGGTCATACATGCCTTCTACCCAAAGAACCACAGAAAAATGGAATAGCGTAGCTGACTGCCTACCCTATGTATTCTTGGTAGATTTTGAATTTGGATGTGTAACATCATACATTCTTCCAGAACTTCAAGACGGGCTATCTTTTCATGTCTCTATTGCCAGAAACGATACTATTTATATATTAGGAGGACATTCACTTGCCAATAATGTCCGCCCTGCCAACCTGTACAGAATACAGGTCGATCTCCCTTTGGGTAGCCCAGCTATAAATTGTACAGTCTTGCCATCCTGTCAGAATATCCTTCTGTCTAGTGCACCACCTGGGCCTCAGTTCCCCTTCTCAGGGGTAGATGACCGGGAATCTTGGCCTTCCGTCTTTTATAACAGGACCTGCCAGTGCACTGGCAACTTCATGGGATTCAATTGTGGAAGCTGCAAGTTTGGCTTTGGGGGACCAGACTGCACAGAGAGACGACTCTTGGTGAGAAGAAACATCTTCGATTTGAGTGTTCCAGAGAAGGATAAATTCCTTGCTTATCTCACTTTAGCGAAGCATACTACCAGCCCAGACTATGTCATCCCAACAGGCACCTATAGCCAAATGAATAACGGATCAACGCCCATGTTCAACGACATCAACGTTTATGACCTCTTTGTCTGGACGCATTATTATGTGTCAAGGGATGCGCTGCTTGGGGGATCAGAAATCTGG-----------------------TGCCCCCCACCGTTGTCCCGGTGAGCCCCACCACCCTGTACGTGGAAGACACCCCTGAGCCGCCCCTGCACAGATTCCACTGCAGCAGGATGCTGGACCTGGTCTTCCTGCTGGACGGGTCCTCCAAGCTGTCAGAAGCAGAGTTTGAGGTGCTGAAGGGCTTCGTGGTGGACATGATGGAGCAGCTGCACATCTCGCAGAAGTGGATCCGTGTGTCTGTGGTGGAGTACCACGACGGCTCCCACTCCTACATCGACCTCAAGGACCGGAAGCGGCCCTCGGAGCTGCGGCGCATCGCCAGCCAGGTGAGGTATGCAGGCAGCCAGGTGGCTTCCATCAGTGAGGTCCTCAAGTACACCCTAANCTCTTTGTTAGGAAACATCGACCGGCCGGAGGCCTCCCGNGTCGCTCTGCTCCTGACAGCCAGCCAGGAGGCCCCAGGGATGGCCCGGAACTTGGTCCGCTACGTACAGGGCCTAAAGAAGAAGAAGGTCGTCATGGTCCCAGTGAGCATCGGGCCGCACACCAACCTCAGGCAGATCCGCCTCATCGAGAAGCAGGCCCCCGAGAACAAGGCCTTCCTGCTCAGCGGTGTGGACGAGCTGGAGCAGCGGAGGGATGAGATCATCAGCTACCTCTGTGACCTGGCCCCCGAGCCCCCTGCACCCACCCGGCCCCCCAGCGTGGCACAGGTCACGGTGAACCCAGGGCTCTTGCAGGTTTCACCCCTGGG-------------------------------------------------------------------------------AGGAGCAAGGAGTTCGTGGAGGAGGTGATTCAGCGGATGGACGTGGGCCAGGATGGCATCCACGTCACAGTGCTGCAGTACTCCTACGTGGTGACCGCAGGGTACACTTTCAGCCAGGTGCAGTCCAAGGTGGACATCCTGCAGCGGGTGCGGGAGATCCGCTTCCAGGGCGGCAACGTGACCAACACGGGACTGGCCCTGCAGTATCTGTCCGAGCACAGCTTCTCGGCCAGCCAGGGGGACCGTGAGCAAGCACCCAACTTG--------------------------------------------------------------------------------------------------------------------------------------------
>Urogale.everetti
ACCGACCCTAGCCCTAGCAAACACAAACCAAACAA--CCACTAACACATAAAATAAAGCATTCAAAACT----AAGAGTATAGGAGATAGAAACTTTACTAAGGCGCTATAGAGAAAGTACCGCAAGGGAAAGATGAAAGATAAGTCAACAGTAAAAAAAAGCAAAGATTAACCCTTGTACCTTTTGCATAATGAACTAGCCAGAACAAATTTAGCAAAGAGAACTTTAGTTAAATACCCCGAAACCAGACGAGCTACCTACAAACAGC--TAACAGAGCAAATTCATCTATGTCGCAAAATAGTGAAGTGATTTTTAGGTAGAGGTGATAAGCCAACCGAGCCTGGTGATAGCTGGTTGTCCAGTACAGAATCTTAGTTCAACTTTAAGCCC-TACCTGACGAAAAACTAATCCCAATGTAGACTTAAATGTTAGTCTAAGGGGGTACAGCCCCTTAGAATAAGG--TAAACCTTAATTAGAGAGTAAG-AGTATAAAAAACCATAGTTGGCCTAAAAGCAGCCACCAATTGAGAAAGCGTTCAAGCTCAACAACCAACCACCCACCATAATCCCACAACTCATAACCAACTCCTAAACCGAAACTGGACTAATCTACATATGTGTAGAAGAGACACTGCTAGCATGAGTAACAAGAA--ATAATTCT-CCCAGCACAAGCCTATATCAGACCGGATGCCCACTGATAGTTAACAGCCCAAT-AAATTCTAGCCCAACTCAAG--ACACTTATTCCACAGACTGTTGACCCAACACCGGAGTGCA-TATTACTCAAGGGAAAGATTAAAAAGAGTAAAAGGAACTCGGCAAACGCAAACCCCGCCTGTTTACCAAAAACATCACCTCTAGCATAAAAAGTATTAGAGGCACTGCCTGCCCAGTGACACTAGTTAAACGGCCGCGGTATCCTGACCGTGCAAAGGTAGCATAATCATTTGTTCCTTAAATAGGGACTTGCATGAATGGCCACACGAGGGTTTAACTGTCTCTTACTCTCAATCAGTGAAATTGACCTCCCCGTGAAGAGGCGGGGATACACAAATAAGACGAGAAGACCCTATGGAGCTTTAATTAACCAACTCACATATACTCTAAACCAACCCGATACGGGAATAAAAACTAT------------ATTCTGAGCTGGCAATTTCGGTTGGGGTGACCTCGGAGAACAAAAAATCCTCCGA--AGCGAATCAAGCCAAGACATAACAAGTCAAAGC--GACCTGTAAAAC----AACTGATCCAA--CAAATTGATCAATGAAACCAGTTACCCTAGGGATAACAGCGCAATCCTATCCTAGAGTCCATATCGACGATTAGGGTTTACGACCTCGATGTTGGATCAGGACATCCCAATGGTGCAACCGCTATTAACGGTTCGTTTGTTCAACGATTAAAGTCCTACGTGATCTGAGTTCAGACCGGAGTAATCCAGGTCGGTTTCTATCTATTAGATGCCCCTCCCAGTACGAAAGGACAAGAGGGACAAGGCCAATTCACCAAGCACGCCTCCAACCTAATGGATGAACTAATCTCAATCCACTAAGTTATCACA-ACCCTGCCCAAGAGCAGGGCTTCATAGGTTTGGTCCTGGCCTTTCTATTAACTAGTAGCAAAATTACACATGCAAGCATCCACGACCCGGTGAGAATGCCCTCTAAGTCTTGTAAGACTAAAAGGAGCTGACATCAAGCGCACTTCACAGTAGCTCATAACGTCTTGCTCAACCACACCCTCACGGGATACAGCAGTGATAAAAATTAAGCCATGAACGAAAGTTCGACTAAGTTATGCTA------CAGAGGATTGGTAAATTTCGTGCCAGCCACCGCGGTCATACGATTAATCCAAATTAATAGACTACGGCGTAAAGCGTGTTTATG-ATGAGCCTCAAA-TAAAGTCAAATATAGCCCAAGCTGTAAAACGCTACAGGCCCACTAAGAACAA-TTACGAAAGTAACTTTACAAACTCAGACTACACGATAATTAAGACCCAAACTGGGATTAGATACCCCACTATGCTTAATTGTAAACCTAGGTAATTCC-CTAACAAAATTACCCGCCAGAGAACTACGCGCCACAGCCTAAAACTCAAAGGACTTGGCGGTGCTTTATATCCATCTAGAGGAGCCTGTCCCATAATCGATAAACCCCGATACACCCCACCATCTCTTGCCAATTCAGCCTATATACCGCCATCTTCAGCAAACCCTGAAAAGGACGCTAAGTAAGCCCAATCATTCACCATAAAAAAGTTAGGTCAAGGTGTAGCCCATGGGATGGAAGGGCATGGGCTACATTTTCTAAC-TAAGAGCACTACGCTAA------CTCATATG-AAACCTGTGAGTCCAAGGAGGATTTAGCAGTAAACTGGAAATAGAGAGTCCCGTTGAATAAGGCCATAAAGCACGCACACACCGCCCGTCACCCTCCTCAACCACTTCTAACCT-TACTACA-TAA---AACTAA-ACATGCCTGCATAGAGGAGATAAGTCGTAACAAGGTAAGCGTACTGGAAAGTGCGCTTGGAATG---AGCTGCCAATTCCGTTCCGTCATGAGAATGGACTACATGGTTTACTTCAGCTTCTTCACCTGGATTTTCATTCCCCTCATTGTCATGTGCGCCATTTACCTTGACATCTTCTATATCATCCGGAACAAACTCAGTCAGAACTTCTCTGGCTCCAAAGAAACAGGGGCATTTTACGGACGGGAGTTCAAGACGGCTAAGTCCCTATTCCTGGTCCTCTTCTTGTTTGCTTTGTCCTGGCTGCCTTTATCCATCATCAACTGTATTATCTACTTTAATGGTGAAGTACCACAAGTGGTGCTGTACTTGGGCATCCTGCTGTCCCATGTGTTGGTCATCACAGCCATTGCCAAGTTCGAGCGTCTGCAGACGGTTACCAACTACTTCATCACTTCATTGGCCTGTGCTGACCTGGTCATGGGCCTGGCAGTGGTGCCCTTTGGAGCTTGCCATATTCTCATGAAAATGTGGACTTTTGGTAACTTTTGGTGCGAGTTTTGGACTTCCATTGATGTGCTGTGCGTCACGGCCAGCATTGAGACTCTTTGTGTGATTGCAGTGGATCGCTAYTTTGCCATCACGTCACCCTTCAAGTACCAGAGCCTCCTGACCAAGAATAAAGCCCGGGTGGTCATTTTGATGGTGTGGATCGTGTCAGGCCTCACCTCTTTCTTGCCCATCCAAATGCACTGGTACCGGGCCAGCCACAAGGAAGCCATCAACTGCTATGCTGAGGAGACCTGCTGTGACTTCTTCACGAATCAAGGCTACGCCATCGCCTCCTCCATTGTGTCTTTCTACCTGCCTCTGGTGGTCATGGTCTTTGTCTATTCCAGGGTCTTCCAAGTGGCCAAAAGACAGCTTCAGAAGATTGACAAATCCGAGGGCCGCTTCCATGCCCAAAACCTCAGCCAAGTGGAGCAGAATGGGCAGAGTGGGCATGGACTTCGCAGGTCGTCTAAGTTCTACTTGAAGGAACATAAAGCCCTCAAGACCTTAGGCATCATCATGGGCACCTTCACCCTCTGCTGGCTGCCTTTCTTCATTGTCAACATCGTGCACGTGATCCGGGCTAACCTCATCCCTAAGGAAGTTTACATCCTCCTAAACTGGATAGGCTATGTCAATTCGGCTTTCAATCCCCTTAT----------------AGAATCCAACCTACAAGTTCTTCGAGCAGATGCAGAACTAGACCACCGCCACAGCAGCCTCTGACGTTGGACAGCAAAACCATTGCTTCACTACCCATCGGTGTTCATTTATAGAATAACGTGGAAAGAAACAAGCCCTTCTGTTTTATTATTTACTCATTCTCGCCTTTTGACAGCTGTGCTGTAACACAAGTAGATGCCTGAACTTGAATTAAT-ATACAAATCAGTAATGTATTCTCTCTCTCTTTACATTTCGGTCTCTACACTACATTATTAATGGGTTTTGTGTACTGTAAAAAATGTAGCTGTATCAAACTAGTGCATGAATAGATTCTCTCCTGATTATTTATCACATAGCCTCATAGCCAGTTGTATATTATTCTTGTGGTTTGTGACCCAAGTAAGCCCTACTTGAAAATATGCTTTAAGAATCGATGGGGGATGCTTCGTGTGAACGTGGGAGTTTAGCTGCTTCTCTTGCCTAAGTATTCTTTTTCCTGATCACTATGCATTTTAAARTTACACATTTTTAAGTATTCCAAATGATTTAGAGAGCTTTTTTCCATGATTGCATTTTACTGTACAGATTGCTGCTTCTGCTATATTTGTGATATAGGAA-TAAGAGGAGACACATTTATTTCTTTG----------------------------------------CACAGTAGAGGAAATAAAAAAGCAGATCGAAGCTCTGGGTTTTCCAGCGTTCATCAGAAAACAGCCCAAGTACCTCAAATTGGGAGCTATTGATATAGAGCGTCTAAAGAACACTCCAGTCAAATCCTCAGAAGGGTCACAGCAAAAGAGTCCATCATGTACCAGCAACTTAACAACCACTTTCATCATAGATGGCATGCATTGTAAATCATGTGTGTCAAATATAGAAAGTGCTTTATCTACACTCCAGCATGTGAGCAGCATAGTAGTTTCTTTAGAGAACAGGTCTGCCATCGTGAAGTACAATGCCAATTCTGTCACTCCAGAAACCCTGAGAAAAACAATAGAGGCCATATCACCAGGACAATATAGAGTTAGTATTGCAAGGGAAGATGAGAGTACTGCAAACTCTCCCTCCAGCTCGTCTCTTCAAAAGATTCCGTTGAATATAGTTAGCCAACCTCTTACTCAAGAAACTGTGATAAACATTGGTGGCATAACTTGTAATTCTTGTGTGCAGTCTATTGAAGGTGTCATATCAAAAAAGGCAGGTGTGAAATCTGTATGTGTCTCCCTTGCAAATAGCAATGGTACGATTGAATATGATCCACTACTAACCTCTCCAG------------------------------------------TACTTCGGTTGCATGAAGGCTGCCCCCATGAAAGAAGCAAACGCCCAAGGACTAGGCAGCATGGCCTACCCAGCTGTGCGGACCCATGGGACTCTGGAGAGCGTGAATGGGCCCCAGGCAGGTGCAAGAGGCCTGACGTCATTGGCTGACACTTTTGAACACGTGATAGAAGAGCTGTTGGATGAGGACCAGAAAGTCCGGCCCAGCGAGGAGAACAATAAGGACGCGGACTTGTACACTTCCAGGGTGATGCTCAGTGGGCAAGTGCCTTTGGAGCCTCCTCTTCTCTTCCTACTGGAGGAATACAAAAATTACCTGGATGCCGCCAACATGTCCATGAGGGTCCGGCGCCACTCAGACCCCGCGCGCCGTGGGGAGCTGAGCGTATGTGACAGTATTAGCGAGTGGGTAACAGCGGCAGATAAAAAGACGGCCGTGGACATGTCAGGCGGGACAGTCACGGTCCTCGAAAAAGTCCCCGTGTCGAAAGGCCAACTGAAGCAATACTTCTACGAGACCAAATGCAATCCCATGGGTTACACTAAAGAAGGCTGCCGG--------------------------------------------------GTC-TTGGCTTGGACCTTGTTGACTGTGAACTGTGATCAAAGCAGAAGCAGC--AGTTCTACTAGTTGCCGTGTGGACTTGTGGAAGGGGCCCTTGTGACCCTTAAGAATCCAGTCTGGCTTAGTGTTTGAAGTTGAGTTGGGGATGTTATTCCGAGATCTGGAATGCCTCCATG--CTCATTCGCCAAGCTCACCTC--------AGTTTCTTGTTGATAGCATGCACAAACGTGTTCTGTTTTGCCCTTTTGCTTCTGCTTTTTTCAGGGAAGCTGCTAAAGAATGTCGACGGCGAAAGAAAGAATACGTCAAGTGTCTGGAGAGTCGGGTGGCCGTGCTGGAAGT-----------------------------------------------AAGGAGAACGGCATTAAACCGACCTCGGTGGTCTTCATTCTCATCTGCTGCTGTATCATCCTGGAAAACATCTTTGTCTTGCTGACCATTTGGAAAACCAAGAAGTTCCACCGACCCATGTACTACTTTATTGGCAACCTGGCCCTCTCGGACCTGTTGGCAGGAGTGGCCTACACAGCCAACCTACTCTTGTCCGGAGCCACCACTTACAAGCTCACCCCTGCACAATGGTTTCTGCGGGAAGGGAGTATGTTTGTGGCCCTGTCTGCCTCCGTGTTCAGCCTGCTAGCCATCGCCATCGAGCGCTATATCACCATGCTGAAGATGAAACTCCACAACGGGAGCAACAGCTTCCGCTCCTTCCTGCTGATCAGCGCCTGCTGGGTCATCTCCCTCATCCTGGGAGGCCTGCCCATCATGGGCTGGAACTGCATCAGCCTGCTGGCCAGCTGCTCCACCGTGCTGCCGCTCTATCACAAGCACTATATCCTCTTCTGCACCACGGTCTTCACTTTGCTCCTGCTCTCCATCGTCATTCTGTACTGCAGGATCTACTCCTTGGTCAGGACTCGGAGCCGCCGACTCACCTTCCGCAAGAACATCTCCAAGGCCAGCCGCAGCTCAGAGAAGTCGCTGGCACTGCTCAAGACAGTGATTATCGTCCTGAGCGTCTTCATTGCCTGCTGGGCACCCCTCTTCATCCTGCTCCTGCTAGACGTGGGCTGCAAGGTGAAGACCTGTGACATCCTCTTCCGAGCCGAGTACTTCCTGGTCTTGGCGGTGCTCAACTCAGGTTCCAACCCCATCATTTACACTCTGACCAACAAGGAGATGCGGCGAGCCTTCATCCGGATCATGTCCTGCTGCAAGTGCCCCAGCGGAGACTCCACCGGCAAATTCAAGAGACCCATCATCGCAGGCGTGGAATTTAGCCGCAGTAAATCAGACAACTCCTCCCACCCCCAGAAGGACGATGGGGGACCGCAGACCAGCAACAGTAGTATGAAACTCCAAAATGCAAACTAACACAGCGAAACCACAGAGCATCAACAGAT-CACTCCCAAACGTCTCAACACAAATGCCATGGATGGAAGCTGTTTTCTTCTGTGTTTCCTTTATGTGTAGACAAGATGTTACCTGAAACCACAGCGACGTGGAACAATTTACATGCTTCTCTTTAGCAGTTTC---ATTATTGAGTTTCCTTGGCCAACAGAAAGTAGCTACAAATCCACAAAAATCAACTATTCCAGGAAGGCAGAGTGTAACCATTGGTAATACAACTTGAACATGTTTGTTATAAAATATCA----------------------------TTCCCCAGCCCTCTGTGGACTCCATGCACCAAGATCATGGCTAGGGGCTCCTGGCAGCTCAGCCCCGCTGACCCAGAGCAT---GTAGCAGCTCTTTACCAGCCAAGAGCCTCTGAGATGCAGCATCTGAAGCGCATACCCCGGGTCAGAAGCCTATTCCAAGCGCAGGAAGAGACAGAGCCTGGCACAGATGAGGCTGGTGACGTGGAGCAGAAGCAGTTGCAGAAGAGGTTTGGGGGCTTCACCGGGGCCCGGAAGTCGGCCCGGAAGTTGGCCAACCAGAAG---------------AAGATTTATGTCATGTCTATTGTTTGTAAGAATAACAAAAAAGTTACTTTTTGCTGCACTGAGAAAGACTTGGTAGGTGATGTTCCTGAAGCCAGATATGGTCATTCCATTGATGTGGTGTGTAGTCGAGGGAGAAGTATGGGTGTTCTCTTTGGAGGAAGGTCATACATGCCTTCTACCCAAAGAACCACAGAAAAATGGAATAGCGTAGCTGACTGCCTACCCTATGTATTCTTGGTAGATTTTGAATTTGGATGTGTAACATCATACATTCTTCCAGAACTTCAAGACGGGCTATCTTTTCATGTCTCTATTGCCAGAAACGATACTGTTTATATTTTAGGAGGACATTCACTTGCTAATAACGTCCGCCCTGCCAACCTGTACAGAATACGGGTCGATCTCCCTTTGGGTAGCCCAGCTATAAATTGTACAGTCTTGCCATCCTGTCAGGATATCCTTCTGTCTAGCACACCACCTGGGCCTCAGTTCCCCTTCACAGGGGTAGATGACCGGGAATCTTGGCCTTCCGTCTTTTATAACAGGACCTGCCAATGCACTGGCAACTTCATGGGATTCAACTGTGGAAACTGCAAGTTTGGCTTTGGGGGACCAGACTGCACAGAGAGACGACTCTTGGTGAGAAGAAACATCTTCGATTTGARTGTTCCAGAGAAGGATAAATTCCTTGCTTAYCTCACTTTAGCAAAGCATACTACCAGCCCAGACTATGTCATCCCAACAGGCACCTATAGCCAAATGAATAATGGATCAACGCCCATGTTCAAYGACATCAACGTTTATGACCTGTTTGTCTGGACGCATTATTATGTGTCAAGGGATGCGCTGCTTGGGGGATCAGAAATCTGGCCAGGAACCAGGAGGCCTGGTGGTGCCTCCCACCATTGTCCCGGTGGGCCCCACCACCCTGTACGTGGAGGACACCCCTGAGCCGCCCCTGCACAGCTTCCACTGCAGCAGGCTGCTGGACCTGGTCTTCCTGCTGGACGGCTCCTCCAAGCTGTCAGAAGCAGAGTTCGAGGTGCTGAAGGCCTTTGTGGTGGACATGATGGAGCGGCTGCACATCTCGCAGAAGTGGATCCGTGTGTCTGTGGTGGAGTACCACGAYGGCTCCCACTCCTATATCGACCTCAAGGACCGGAAGCGGCCCTCGGAGCTGCGGCGCATCGCCAGCCAGGTGAGGTATGCCGGCAGCCAGGTGGCCTCCATCAGCGAGGTCCTGAAGTACACGCTGTTCCAAATCTTCGGCAACATCGACCGCCCCGAGGCCTCCCGAGTCGCTCTGCTCCTGACGGCCAGCCAGGAGGCCCCAGGGATGGCCCGGAACTTGCTCCGCTACGTGCAGGGCCTAAAGAAGAAGAAGGTCGTCATGGTCCCAGTGAGCATCGGGCCGCACACCAACCTCAGGCAGATCCGCCTCATC-----------------------------------------------------------------------------------------------------------------------------------------------------------------------------------------------------------------------------------------------------------------------------------------------------------------------------------------------------------------------------------------------------------------------------------------------------------------------------------------------------------------------------------------------------------------------------------------------------------------------------------------------------------------------------------------
>Tupaia.minor
ACTGACTCTAGCCCAAGCACACATTCACCCAACTA--TAACAACTCATTAAGCTAAAGCATTTA--ACCACTCAGGAGTATAGGAGATAGAAACTCTACCAAGGCGCTATAGAGAAAGTACCGTAAGGGAAAGATGAAAGATGAATCAACAGTAAGAAAAAGCAAAGATTAACCCTTGTACCTTTTGCATAATGAGCTAGCCAGAACAAATTTAGCAAAGAGAACTTAAGTTAAATACCCCGAAACCAGACGAGCTACTTATAAACAGC--TAATAGAGCAAATTCATCTATGTTGCAAAATAGTGAAGTGATTTGTAAGTAGAGGTGACAAGCCAACCGAGCCTGGTGATAGCTGGTTGTCCAGCATAGAATTTTAGTTCAACTTTAAATC--TACCTAAAGAAAAGTTAATCCAAATGTAGACTTAAATGTTAATCTAAGGGGGTACAGCTCCTTAGAACTAGG-CAAAACCTTAATTAGAGAGTAAA-AACCTGCATACCCATAGTTGGCCTAAGAGCAGCCACCAATTAAGAAAGCGTTCAAGCTCAACAGTAAG-CAAATACTTTAATCCCATAAACCACAGTCAACTCCTAAACCCAAACTGGACCAATCTACACCAATGTAGATGAGACACTGCTAGCATGAGTAACGAGAA--ATAATTCT-CCCTGCACAAGCCTATATCAGATCGGATGCCCACTGATAGTTAACAGTCCAATAAAACTAAATCCTAACTCAAG--ATGCCTATTTTATAAACTGTCGACCCAACACCGGAGTGCACTTAGACCCAAGGGAAAGATTCAAAAGAGTAAAAGGAACTCGGCAAACATAAACCCCGCCTGTTTACCAAAAACATCACCTCTAGCATAACAAGTATTAGAGGCAATGCCTGCCCAGTGACATAAGTTAAACGGCCGCGGTATCCTGACCGTGCAAAGGTAGCATAATCATTTGTTCCTTAATTAGGGACTTGTATGAATGGCCACACGAGGGTTTAACTGTCTCTTACTCTTAATCAGTGAAATTGACCTCCCCGTGAAGAGGCGGGGATGCCCTAATAAGACGAGAAGACCCTATGGAGCTTTAATTAACTAACTCACATATA--ATTAATTCAACCCAAACAGGAATAAAAAATAT------------ATTCTGAGTTAGCAATTTCGGTTGGGGTGACCTCGGAGAATAAAAAATCCTCCGA--AATGAAC-AAGCCAAGACACAACAAGTCGAAGC--AACCTACATCAT----AATTGATCCAA--CAAGTTGATCAATGGAACCAGTTACCCTAGGGATAACAGCGCAATCCTATTCTAGAGTCCATATCGACAA-TAGGGTTTACGACCTCGATGTTGGATCAGGACATCCTAATGGTGCAACCGCTATTAATGGTTCGTTTGTTCAACGATTAAAGTCCTACGTGATCTGAGTTCAGACCGGAGTAATCCAGGTCGGTTTCTATCTATTAGACACTCCTCCCAGTACGAAAGGACAAGAGGAATAAGGCCAATTCACCAAGCATGCCTTAAACTTAATAGATGAATTCATCTAAATCTAGTAAGTTATCACAGACCCTGCCCAAGAGCAGGGCTTAACAGGTTTGGTCCTAGCCTTTCTATTGATTGGTAGTAAATTTACACATGCAAGCATCTACGACCCAGTGAGAATGCCCTCTAAGTCT--GCAGACTAAAAGGAGCTGACATCAAGCACACTATATAGTAGCTCACAACGTCTTGCTCAACCACACCCCCACGGGTTACAGCAGTGATAAAAATTAAGCCATGAACGAAAGTTCGACTAAGTTATACTA------CTAAGGATTGGTAAATTTCGTGCCAGCCACCGCGGTCATACGATTAATCCAAATTAATAGATCACGGCGTAAAGCGTGTTTATG-GTAACCTAAGAA-TAAAGTCAAATAGAGCCCAAGCTGTAAAATGCTACCGGCCCATTAAGGACAA-TAACGAAAGTAACTTTACGACACCAGACTACACGATAATTAAGACCCAAACTGGGATTAGATACCCCACTATGCTTAATTGTAAACCTAGGTAGCTCC-ATAACAAAACTACTCGCCAGAGTACTACGTGCCACAGCCCAAAACTCAAAGGACTTGGCGGTGCTTTATATCCATCTAGAGGAGCCTGTTCTGTAATCGATAAACCCCGATATACCTCACCATCCCTTGCTAATACAGCCTATATACCGCCATCTTCAGCAAACCCTTAAAAGGACGCCAAGTAAGCCCGATCATCCACCATAAAAAAGTTAGGTCAAGGTGTAGCCCATGGGATGGGAAGCCATGGGCTACATTTTCTAGT-CCAGAACATTACGCCAA------CCCATATG-AAACCTATGGGTGTAAGGAGGATTTAGCAGTAAATTGGAAATAGAGAGTCCAATTGAATAAGGCCATAAAGCACGCACACACCGCCCGTCACCCTCCTCAAATACTCT--ACTTATAATTCA-TAAT--TACTAATCTACGTATACA-AGAGGAGATAAGTCGTAACAAGGTAAGTGTACTGGAAAGTGCACTTGGAGGATTAAATTGCCAATTCCGTTCCGTCATGAGAATGGACTACATGGTTTACTTCAGCTTCTTCACCTGGATTTTCATTCCCCTCATTGTCATGTGCGCCATCTACCTTGACATCTTCTANATCATCCGGAACAAACTCAGTCAGAACTTCTCTAGCTCCAAAGAAACAGGGGCATTTTACGGACGTGAGTTCAAGACGGCTAAGTCCCTGTTCCTGGTCCTCTTCTTGTTTGCTTTGTCCTGGCTGCCTTTATCCATCATCAANTGTATTATCTACTTTAATGGTGAGGTACCACAAGTGGTGTTGTACTTGGGCATCCTGCTGTCCCATGTGTTGGTCATCACAGCCATTGCCAAGTTCGAGCGTCTGCAGACGGTTACCAACTACTTCATCACTTCATTGGCCTGTGCTGACCTGGTCATGGGCCTGGCGGTGGTGCCCTTTGGAGCTTGCCATATTCTCATGAAAATGTGGACTTTTGGTAACTTTTGGTGCGAGTTTTGGACTTCCATTGATGTGCTGTGCGTCACGGCCAGCATTGAGACTCTTTGTGTGATTGCAGTGGATCGCTACTTTGCCATCACGTCACCCTTCAAGTACCAGAGCCTCCTGACCAAGAATAAAGCCCGGGTGGTCATTTTGATGGTGTGGATTGTGTCAGGCCTCACCTCTTTCTTGCCCATCCAAATGCACTGGTACCGGGCCAGCCACCAGGAAGCCATGGACTGCTATGCTAAGGAGACCTGCTGTGACTTCTTCACGAACCAAGCCTACGCCATCGCCTCCTCCATTGTGTCTTTCTACCTGCCTCTGGTGGTCATGGTCTTTGTCTATTCCAGGGTCTTCCAAGTGGCCAAAAGACAGCTTCAGAAGATTGACAAATCCGAGGGCCGCTTCCATGCCCAAAACCTCAGCCAGGTGGAGCAGGATGGGCGGAGTGGGCATGGACTTCGCAGGTCGTCTAAGTTCTACTTGAAGGAACATAAAGCCCTCAAGACCTTAGGCATCATCATGGGTACCTTCACCCTCTGCTGGCTGCCTTTCTTCATTGTCAACATCGTGCACGTGATCCGGGCTAACCTCATCCCTAAGGAAGTTTACATCCTCCTAAACTGGATAGGCTATGTCAATTCGGCTTTCAATCCCCTTATTTACTG-------ATGAGAG---AACCTACAAGTTCTTCGAGCAGATGCAGAACTAGACCACCGCCACAGCAGCCTCTGACGTTGGACAGCAAAACCATTGCTTCACTACCCATCGGTGTTCATTTATAGAATAACGTGGAAAAAAACAAGCCCTTCTGTTTTATTATTTACTCATTCTCGCCTTTTGACAGCTGTGCTGTAACACAAGTAGATGCCTGAACTTGAATTAAT-ATACAAATCAGTAATGTAT--TCTCTCTCTTTACATTTCGGTCTCTACACTACATTATTAATGGGTTTTGTGTACTGTAAAAAATGTAGCTGTATCAAACTAGTGCATGAATAGATTCTCTCCTGATTATTTATCACATAGCCTCATAGCCAGTTGTATATTATTCTTGTGGTTTGTGACCCAAGTAAGCCCTACTTGAAAATATGCTTTAAGAATCGATGGGGGATGCTTCGTGTGAACGTGGGAGTTTAGCTGCTTCTCTTGCCTAAGTATTC-TTTTCCTGATCACTATGCATTTTAAAGTTACACATTTTTAAGTATTCCAAATGATTTAGAGAGCTTTTTTCCATGATTGCATTTTACTGTACAGATTGCTGCTTCTGCTATATTTGTGATATAGGAA-TAAGAGGAGACACATTTATTTCTTTG-----------------ATCATTTATCAACCTCATCTTATCACAGTAGAGGAAATAAAAAAGCAGATCGAAGCTCTGGGTTTTCCAGCGTTCATCAGAAAACAGCCCAAGTACCTCAAATTGGGAGCTATTGATATAGAGCGTCTAAAGAACACTCCAGTCAAATCCTCAGAAGGGTCACAGCAAAAGAGTCCATCATGTACCAGCAACTTAACAACCACTTTCATCATAGATGGCATGCATTGTAAATCATGTGTGTCAAATATAGAAAGTGCTTTATCTACACTCCAGCATGTGAGCAGCATAGTAGTTTCTTTAGAGAACAGGTCTGCCATCGTGAAGTACAATGCCAATTCTGTCACTCCAGAAACCCTGAGAAAAGCAATAGAGGCCATATCACCAGGACAATATAGAGTTAGTATTGCAAGGGAAGTTGAGAGTACTGCAAACTCTCCCTCCAGCTCATCTCTTCAAAAGATTCCGTTGAATATAGTTAGCCAGCCTCTTACTCAAGAAACTGTGATAAACATTGGTGGCATAACTTGTAATTCTTGTGTGCAGTCTATTGAAGGTGTCATATCAAAAAAGGCAGGTGTAAAATCTGTATGTGTCTCCTTTGCAAATAGCAATGGTACGATTGAATATGATCCGCTACTAACCTCTCCAGAAACCTTGAGAGAAGCAATAGAAGACTACTATGGTTATTTCATACTTCGGTTGCATGAAGGCTGCCCCCATGAAAGAAGCAAACGCCCAAGGACTAGGCAGCGTGGCCTACCCAGCTGTGCGGACCCATGGGACTCTGGAGAGCGTGAATGGGCCCCAGGCAGGTGCGAGAGGCCTGACGTCCTTGGCTGACACTTTTGAACACGTGATAGAAGAGCTGTTGGATGAGGACCAGAAAGTCCGGCCCAGCGAG------AACAAGGATGCGGACTTGTACACGTCCAGGGTGATGCTCAGTGGGCAAGTGCCTTTGGAGCCTCCTCTTCTCTTCCTGCTCGAGGAATACAAAAATTACCTGGATGCCGCCAACATGTCCATGAGGGTCCGGCGCCACTCAGACCCCGCGCGCCGTGGCGAGCTGAGCGTATGTGACAGTATTAGCGAGTGGGTAACAGCGGCAGATAAAAAGACGGCCGTGGACATGTCAGGCGGGACAGTCACGGTCCTCGAAAAAGTCCCCGTGTCGAAAGGCCAACTGAAGCAATACTTCTACGAGACCAAATGCAATCC----------------------------TAGGAACTCAAGGCCCTCAAAGATCTTTATTGCCATAAAGCAGAGTAACTGTC-TTGGCTTGGACCTTGTTGACTGTGAACTGTGATCAAAGCAGAAGCAGC--AGTTCTACTAGTTGCCGTGTGGACTTGTGGAGGGGGCCCTTGTGACCCTTAAGAATCCAGTCTGGCTTAGTGTTTGAAGTTGAGTTGGGGGTGTTATTCCGAGCTCTGGAGTGCCTCCATG--CTCATTCGCCAAGCTCACCTCTTGTTTCTTGTTCCGTGTTGGTAGCACGCACAAACGCATTCCGTTTGGCCCTTTTGCTTCTGCCTTTTTCAGGGAAGCTGCTAAAGAATGTCGACGGCGAAAGAAAGAATACGTCAAGTGTCTGGAGAGTCGGGTGGCCGTGCTGGAAGTTCAGAACAAGAAGCTCATAGAGGAACTTGAGACCTTGAAAGACATTTAAGGAGAATGGCATTAAACCGACCTCGGTGGTCTTCATTCTCATCTGCTGCTGCATCATCCTGGAAAACATCTTTGTCTTGCTGACCATTTGGAAAACCAAGAAGTTCCACCGACCCATGTACTACTTTATTGGCAACCTGGCCCTCTCGGACCTGTTGGCAGGAGTGGCCTACACAGCCAACCTACTCTTGTCCGGAGCCACCACTTACAAGCTCACCCCTGCACAATGGTTTCTGCGGGAAGGGAGTATGTTTGTGGCCCTGTCTGCCTCCGTGTTCAGCCTGCTAGCCATCGCCATCGAGCGCTATATCACCATGCTGAAGATGAAACTCCACAACGGGAGCAACAGCTTCCGCTCCTTCCTGCTGATCAGCGCCTGCTGGGTCATCTCCCTCATCCTGGGAGGCCTGCCCATCATGGGCTGGAACTGCATCAGCCTGCTGGCCAGCTGCTCCACCGTGCTGCCGCTCTATCACAAGCACTATATCCTCTTCTGCACCACGGTCTTCACTCTGCTCCTGCTCTCCATCGTCATTCTGTACTGCAGGATCTACTCCTTGGTCAGGACTCGGAGCCGCCGACTCACCTTCCGCAAGAACATCTCCAAGGCCAGCCGCAGCTCAGAGAAGTCGCTGGCACTGCTCAAGACAGTGATTATCGTCCTGAGCGTCTTCATCGCCTGCTGGGCACCCCTCTTCATCCTGCTCCTGCTAGACGTGGGCTGCAAGGTGAAGACCTGTGACATCCTCTTCCGAGCCGAGTACTTCCTGGTCTTGGCGGTGCTCAACTCCGGTTCCAACCCCATCATTTACACTCTGACCAACAAGGAGATGCGGCGAGCCTTCATCCGGATCATGTCCTGCTGCAAGTGCCCCAGCGGAGACTCCACCGGCAAATTCAAGAGACCCATCATCGCAGGCGTGGAATTTAGCCGCAGTAAATCAGACAACTCCTCCCACCCCCAGAAGGACGATGGGGGACCGCAGACCAGCAACAGTAGTATGAAACTCCAAAATGCAAACTAACGCAGCGAAACCACAGAGCATCAACAGAT-CACTCCCAAACGTCTCAACAGAAATGCCATAGATGGAAGCTGTTTTCTTCTGTG-------TATGTGTAGACAAGATGTTACCTGAAACCACAGCGACATGGAACAATTTATATGCTTCTCTTTAGCAGTTTCATTATTATTGAGTTTCCTTGGCCAACAGAAAGTAGCTACAAATCCACAAAAATCAACTATTCCAGGAAGGCAGAGTGTAACCATTGGTAATACAACTTGAACATGTTTGTTATAAAATATCATGGCATCCTTGAGTGTGAAGAGAAGGTCTTCCCCAGCCCTCTGTGGACTCCATGCACCAAGATCATGGCTAGGGGCTCCTGGCAGCTCAGCCCCGCTGACCCAGAGCATGTGGTAGCAGCTCTTTACCAGCCAAGAGCCTCTGAGATGCAGCATCTGAAGCGCATACCCCGGGTCAGAAGCCTATTCCAAGCGCAGGAAGAGACAGAGCCTGGCACAGATGAGGCTGGTGACGTGGAGCAGAAGCAGTTGCAGAAGAGGTTTGGGGGCTTCACCGGGGCCCGGAAGTCGGCCCGGAAGTTGGCCAACCAGAAGCGGTTCAGTGAGTTTAAGATTTATGTCATGTCTATTGTTTGTAAGAACAACAAAAAAGTTACTTTTCGCTGCACTGAGAAAGACTTGGTAGGTGATGTTCCTGAAGCCAGATATGGTCATTCCATTGATGTGGTGTGTAGTCGAAGGAGAAGTATGGGTGTTCTCTTTGGAGGACGGTCATACATGCCTTCTACCCAAAGAACCACAGAAAAATGGAACAGCGTAGCTGACTGCCTACCCTATGTATTCTTGGTAGATTTTGAATTTGGATGTGTAACATCATACATTCTTCCAGAACTTCAAGACGGGTTATCTTTTCATGTCTCTATTGCCAGAAATGATACTATTTATATTTTAGGAGGACATTCACTTGCTAATAACGTCCGCCCTGCCAACCTGTACAGAATACGGGTCGATCTCCCTTTGGGTAGCCCAGCTATAAATTGTACAGTCTTGCCATCCTGTCAGGATATACTTCTGTCTAGCGCACCACCTGGGCCTCAGTTCCCCTTCACAGGGGTAGATGACAGGGAATCTTGGCCTTCCGTCTTTTATAATAGGACCTGCCAGTGCACTGGCAACTTCATGGGATTCAACTGTGGAAACTGCAAGTTTGGCTTTGGGGGACCAGACTGCACAGAGAGACGACTCTTGGTGAGAAGAAACATCTTCGATTTGAGTGTTCCAGAGAAGGATAAATTCCTGGCTTATCTCACTTTAGCAAAGCATACTACCAGCCCAGACTATGTCATCCCAACAGGCACCTATAGCCAAATGAATAATGGATCATCGCCCATGTTCAACGACATCAACGTTTATGACCTCTTTGTCTGGACACATTATTATGTGTCAAGGGATGCGCTGCTTGGGGGATCAGAAATCTGG-CAGGAACCAGGAGGCCTGGTGGTGCCCCCCACCGTTGTCCCGGGGAGCCCYACCACCCTGTACGTGGAGGACACCCCTGAGCCGCCCCTGCACACCTTCCACTGCAGCAGGCTGCTGGACCTGGTCTTCCTGCTGGACGGCTCCTCCAGGCTGTCAGAAGCAGAGTTCGAGGTGCTGAAGGCCTTCGTGGTGGACATGATGGAGCGGCTGCACATCTCGCAGAAGTGGATCCGTGTGGCTGTGGTGGAGTACCATGACGGCTCCCACTCCTATATCGACCTCAAGGACCGGAAGCGGCCCTCGGAGCTGCGGCGCATCGCCAGCCAGGTGAGGTATGCCGGCAGCCAGGTGGCCTCCATCAGCGAGGTCCTGAAGTACACGCTGTTCCAAATCTTCGGCAACATCGACCGCCCTGAGGCCTCCCGAGTCGCTCTGCTCCTGACGGCCAGCCAGGAGGCCCCAGGGATGGCCCGGAACTTGGTCCGCTACGTGCAGGGCCTAAAGACGAAGAAGGTCGTCATGGTCCCAGTGAGCATCGGGCCACACACCAACCTCAGGCAGATCCGCCTCATTGAGAAGCAGGCCCCCGAGAACAAGGCCTTCCTGCTCAGCGGTGTGGACGAGCTGGAGCAGCGGAGGGATGAGATCATCAGCTACCTCTGTGACCTGGCCCCCGAGCCCCCTGCACCCACCCGGACCCCCAGCGTGGCACAGGTCACRGTGAACCCAGGGCTCTCGGAGGTCTCGCCCCTGGGACCCAAGAGGAACTCCATGGTTCTGGACGTGGTGTTTGTCCTGGAGGGGTCGGACAAAATCGGGGAAGCCAACTTCAACAGGAGCAAGGAGTTCGTGGAGGAGGTGATTCAGCGAATGGACGTGGGCCAGGATGGCATCCACGTTGCGGTGCTGCAGTACTCCTACGTGGTGACCRCGGGGTACACGTTCAGCCAGGCACAGTCCAAGTCGGACATCCTGCAGCGGGTGCGGGAGATCCGCTTCCAGGGTGGCAACGGGACCAATACGGGGCTGGCCCTGCAGTACCTCTCCGAGCACAGCTTCTCGGCCAGCCAGGGGGACCGGGAGCAAGCACCCAACCTGGTCTACATGGTCACAGGAAACCCTGCCTCCGACGAGATCACGCGGCTCCCCGGAGACATCCAGGTGGTGCCCATCGGAGTCGGCCCTCACGCGGACGTGCAGGAGTTGGAGAGGATCGGCTGGCCCAACGCCCCCATCCT
